# Supplementary material for: Ortho­rhom­bic polymorph of (2E)-2-(2,3-dihydro-1H-inden-1-yl­idene)-2,3-di­hydro-1H-inden-1-one
Source: Acta Crystallogr Sect E Struct Rep Online. 2012 Aug 23;68(Pt 9):o2756. doi: 10.1107/S1600536812035994 (PMC3435792; doi:10.1107/S1600536812035994)
Supplement: Supplementary file 1 [file e-68-o2756-sup1.cif]

##############################################################################
#                                                                            #
# This CIF contains the data in a paper accepted for publication in          #
# Acta Crystallographica Section E. It conforms to the requirements of       #
# Notes for Authors for Acta Crystallographica Section E, and has been       #
# peer reviewed under the auspices of the IUCr Commission on Journals.       #
#                                                                            #
# Full details of the Crystallographic Information File format               #
# are given in the paper "The Crystallographic Information File (CIF):       #
# a New Standard Archive File for Crystallography" by S. R. Hall, F. H.      #
# Allen and I. D. Brown [Acta Cryst. (1991), A47, 655-685].                  #
#                                                                            #
# The current version of the core CIF dictionary is obtainable from          #
# ftp://ftp.iucr.org/pub/cif_core.dic.                                       #
#                                                                            #
# Software is freely available for graphical display of the structure(s)     #
# in this CIF. For information consult the CIF software page                 #
# http://www.iucr.org/resources/cif/software.                                #
#                                                                            #
# This file may be used for bona fide research purposes within the           #
# scientific community so long as proper attribution is given to the journal # 
# article from which it was obtained.                                        #
#                                                                            #
##############################################################################
data_global
_audit_creation_method     'WinGX routine CIF_UPDATE'
_audit_conform_dict_name     cif_core.dic
_audit_conform_dict_version     2.3
_journal_date_recd_electronic     2012-08-03
_journal_date_accepted     2012-08-15
_journal_name_full     'Acta Crystallographica, Section E'
_journal_year     2012
_journal_volume     68
_journal_issue      9
_journal_page_first     o2756
_journal_page_last     o2756
_journal_paper_category     QO
_journal_paper_doi     10.1107/S1600536812035994
_journal_coeditor_code     JJ2149
_publ_contact_author_name     'Fronczek, Frank R.'
_publ_contact_author_address
;
Department of Chemistry
Louisiana State University
Baton Rouge
LA 70803-1804
USA
;
_publ_contact_author_email     ffroncz@lsu.edu
_publ_contact_author_fax     '225-578-3458'
_publ_contact_author_phone     '225-578-8270'
_publ_section_title
;\
Orthorhombic polymorph of
(2<i>E</i>)-2-(2,3-dihydro-1<i>H</i>-inden-1-ylidene)-2,3-dihydro-1<i>H</i>-\
inden-1-one
;
_publ_section_title_footnote
;
 CAS 17563-12-1
;
loop_
    _publ_author_name
    _publ_author_address
    'Li, Hairong'
;
Department of Chemistry
Louisiana State University
Baton Rouge
LA 70803-1804
USA
;
    'Fronczek, Frank R.'
;
Department of Chemistry
Louisiana State University
Baton Rouge
LA 70803-1804
USA
;
    'Watkins, Steven F.'
;
Department of Chemistry
Louisiana State University
Baton Rouge
LA 70803-1804
USA
;
data_I
_audit_creation_method     'WinGX routine CIF_UPDATE'
_chemical_name_systematic
;
(2<i>E</i>)-2-(2,3-dihydro-1<i>H</i>-inden-1-ylidene)-2,3-dihydro-1<i>H</i>-
inden-1-one
;
_chemical_formula_moiety     'C18 H14 O'
_chemical_formula_sum     'C18 H14 O'
_chemical_formula_iupac     'C18 H14 O'
_chemical_formula_weight     246.29
_chemical_melting_point_gt     414
_chemical_melting_point_lt     416
_symmetry_cell_setting     orthorhombic
_symmetry_space_group_name_H-M     'P 21 21 21'
_symmetry_space_group_name_Hall     'P 2ac 2ab'
loop_
    _symmetry_equiv_pos_as_xyz
    'x, y, z'
    '-x+1/2, -y, z+1/2'
    'x+1/2, -y+1/2, -z'
    '-x, y+1/2, -z+1/2'
_cell_length_a     5.291(2)
_cell_length_b     17.809(5)
_cell_length_c     26.622(9)
_cell_angle_alpha     90
_cell_angle_beta     90
_cell_angle_gamma     90
_cell_volume     2508.5(15)
_cell_formula_units_Z     8
_cell_measurement_reflns_used     2407
_cell_measurement_theta_min     2.5
_cell_measurement_theta_max     25
_cell_measurement_temperature     123.0(5)
_cell_measurement_pressure     101.3
_exptl_crystal_description     needle
_exptl_crystal_colour     yellow
_exptl_crystal_size_max     0.35
_exptl_crystal_size_mid     0.12
_exptl_crystal_size_min     0.05
_exptl_crystal_density_diffrn     1.304
_exptl_crystal_density_method     'not measured'
_exptl_crystal_F_000     1040
_exptl_absorpt_coefficient_mu     0.079
_exptl_absorpt_correction_type     multi-scan
_exptl_absorpt_process_details     'HKL SCALEPACK (Otwinowski & Minor 1997)'
_exptl_absorpt_correction_T_min     0.9728
_exptl_absorpt_correction_T_max     0.9961
_diffrn_ambient_temperature     123.0(5)
_diffrn_radiation_type     MoK\a
_diffrn_radiation_wavelength     0.71073
_diffrn_radiation_source     'sealed tube'
_diffrn_radiation_monochromator     'horizonally mounted graphite crystal'
_diffrn_measurement_device     'Nonius KappaCCD'
_diffrn_measurement_method     '\w and \f'
_diffrn_detector_area_resol_mean     9
_diffrn_reflns_number     11743
_diffrn_reflns_av_R_equivalents     0.074
_diffrn_reflns_theta_min     2.56
_diffrn_reflns_theta_max     25.02
_diffrn_reflns_theta_full     25
_diffrn_measured_fraction_theta_max     0.988
_diffrn_measured_fraction_theta_full     0.988
_diffrn_reflns_limit_h_min     -6
_diffrn_reflns_limit_h_max     6
_diffrn_reflns_limit_k_min     -20
_diffrn_reflns_limit_k_max     21
_diffrn_reflns_limit_l_min     -31
_diffrn_reflns_limit_l_max     31
_diffrn_standards_number     ?
_diffrn_standards_decay_%     ?
_reflns_number_total     4236
_reflns_number_gt     3145
_reflns_threshold_expression     I>2\s(I)
_refine_ls_structure_factor_coef     Fsqd
_refine_ls_matrix_type     full
_refine_ls_R_factor_gt     0.0569
_refine_ls_wR_factor_ref     0.1104
_refine_ls_goodness_of_fit_ref     1.052
_refine_ls_restrained_S_all     1.052
_refine_ls_number_reflns     4236
_refine_ls_number_parameters     344
_refine_ls_number_restraints     0
_refine_ls_number_constraints     0
_refine_ls_hydrogen_treatment     constr
_refine_ls_weighting_scheme     calc
_refine_ls_weighting_details
       'calc w = 1/[\s^2^(Fo^2^)+(0.0283P)^2^+1.1913P] where P=(Fo^2^+2Fc^2^)/3'
_atom_sites_solution_hydrogens     geom
_atom_sites_solution_primary     direct
_atom_sites_solution_secondary     difmap
_refine_ls_shift/su_max     0.001
_refine_diff_density_max     0.212
_refine_diff_density_min     -0.181
_refine_ls_extinction_method     'SHELXL97 (Sheldrick, 2008)'
_refine_ls_extinction_coef     0.0049(8)
_refine_ls_extinction_expression
                                    Fc^*^=kFc[1+0.001xFc^2^\l^3^/sin(2\q)]^-1/4^
_refine_ls_abs_structure_details     'Flack (1983), with 1665 Bijvoet pairs'
_refine_ls_abs_structure_Flack     0(2)
loop_
    _atom_type_symbol
    _atom_type_description
    _atom_type_scat_dispersion_real
    _atom_type_scat_dispersion_imag
    _atom_type_scat_source
    C C 0.0033 0.0016 'International Tables Vol C Tables 4.2.6.8 and 6.1.1.4'
    H H 0 0 'International Tables Vol C Tables 4.2.6.8 and 6.1.1.4'
    O O 0.0106 0.006 'International Tables Vol C Tables 4.2.6.8 and 6.1.1.4'
_computing_data_collection     'COLLECT (Nonius, 2000)'
_computing_cell_refinement     'DENZO and SCALEPACK (Otwinowski & Minor, 1997)'
_computing_data_reduction     'DENZO and SCALEPACK (Otwinowski & Minor, 1997)'
_computing_structure_solution     'SIR2002 (Burla <i>et al.</i>, 2003)'
_computing_structure_refinement     'SHELXL97 (Sheldrick, 2008)'
_computing_molecular_graphics     'ORTEP-3 for Windows (Farrugia, 1997)'
_computing_publication_material
;
IDEAL (Gould <i>et al.</i>, 1988) and WinGX (Farrugia, 1999)
;
loop_
    _atom_site_type_symbol
    _atom_site_label
    _atom_site_fract_x
    _atom_site_fract_y
    _atom_site_fract_z
    _atom_site_U_iso_or_equiv
    _atom_site_adp_type
    _atom_site_calc_flag
    _atom_site_refinement_flags
    _atom_site_occupancy
    _atom_site_disorder_assembly
    _atom_site_disorder_group
    C C1 0.3862(6) 0.10668(16) 0.32450(12) 0.0256(7) Uani d . 1 . .
    C C2 0.5813(5) 0.05703(16) 0.30273(11) 0.0244(7) Uani d . 1 . .
    C C3 0.7531(6) 0.01103(17) 0.32733(12) 0.0300(8) Uani d . 1 . .
    H H3 0.7526 0.0072 0.3629 0.036 Uiso calc R 1 . .
    C C4 0.9248(6) -0.02910(17) 0.29896(12) 0.0309(8) Uani d . 1 . .
    H H4 1.0456 -0.0603 0.3151 0.037 Uiso calc R 1 . .
    C C5 0.9216(6) -0.02405(17) 0.24675(13) 0.0310(8) Uani d . 1 . .
    H H5 1.0391 -0.0526 0.2277 0.037 Uiso calc R 1 . .
    C C6 0.7499(6) 0.02196(16) 0.22196(12) 0.0269(7) Uani d . 1 . .
    H H6 0.7488 0.0252 0.1863 0.032 Uiso calc R 1 . .
    C C7 0.5794(6) 0.06329(16) 0.25077(11) 0.0239(8) Uani d . 1 . .
    C C8 0.3800(5) 0.11835(16) 0.23340(11) 0.0238(7) Uani d . 1 . .
    H H8A 0.2542 0.0934 0.2115 0.029 Uiso calc R 1 . .
    H H8B 0.4574 0.1607 0.2148 0.029 Uiso calc R 1 . .
    C C9 0.2586(5) 0.14540(16) 0.28197(11) 0.0221(7) Uani d . 1 . .
    C C10 0.0721(5) 0.19601(16) 0.28771(11) 0.0230(7) Uani d . 1 . .
    C C11 -0.0697(5) 0.23669(15) 0.24841(11) 0.0225(7) Uani d . 1 . .
    C C12 -0.0489(6) 0.23430(16) 0.19628(11) 0.0257(7) Uani d . 1 . .
    H H12 0.0758 0.2038 0.1807 0.031 Uiso calc R 1 . .
    C C13 -0.2134(6) 0.27720(17) 0.16749(12) 0.0296(8) Uani d . 1 . .
    H H13 -0.1998 0.2763 0.1319 0.036 Uiso calc R 1 . .
    C C14 -0.3968(6) 0.32121(17) 0.18995(13) 0.0345(9) Uani d . 1 . .
    H H14 -0.5096 0.3494 0.1696 0.041 Uiso calc R 1 . .
    C C15 -0.4178(6) 0.32469(17) 0.24150(14) 0.0331(8) Uani d . 1 . .
    H H15 -0.5428 0.3555 0.2567 0.04 Uiso calc R 1 . .
    C C16 -0.2536(6) 0.28247(16) 0.27084(11) 0.0271(8) Uani d . 1 . .
    C C17 -0.2433(6) 0.27776(17) 0.32697(12) 0.0313(8) Uani d . 1 . .
    H H17A -0.4076 0.2609 0.3407 0.038 Uiso calc R 1 . .
    H H17B -0.2005 0.3272 0.3417 0.038 Uiso calc R 1 . .
    C C18 -0.0346(6) 0.21981(18) 0.33823(11) 0.0299(8) Uani d . 1 . .
    H H18A 0.0994 0.2425 0.3593 0.036 Uiso calc R 1 . .
    H H18B -0.1057 0.176 0.3562 0.036 Uiso calc R 1 . .
    O O1 0.3417(4) 0.11400(12) 0.36966(8) 0.0380(6) Uani d . 1 . .
    C C19 0.0040(5) -0.05063(16) 0.07403(12) 0.0248(7) Uani d . 1 . .
    C C20 -0.1891(5) -0.09719(15) 0.04914(11) 0.0236(7) Uani d . 1 . .
    C C21 -0.3649(6) -0.14487(17) 0.07113(12) 0.0293(8) Uani d . 1 . .
    H H21 -0.3691 -0.1517 0.1065 0.035 Uiso calc R 1 . .
    C C22 -0.5337(6) -0.18215(16) 0.04030(13) 0.0343(8) Uani d . 1 . .
    H H22 -0.6548 -0.2153 0.0545 0.041 Uiso calc R 1 . .
    C C23 -0.5264(6) -0.17121(17) -0.01129(13) 0.0328(8) Uani d . 1 . .
    H H23 -0.6433 -0.1973 -0.032 0.039 Uiso calc R 1 . .
    C C24 -0.3526(6) -0.12311(16) -0.03339(12) 0.0301(8) Uani d . 1 . .
    H H24 -0.3498 -0.1159 -0.0687 0.036 Uiso calc R 1 . .
    C C25 -0.1821(6) -0.08560(16) -0.00228(11) 0.0237(8) Uani d . 1 . .
    C C26 0.0229(5) -0.03001(16) -0.01635(11) 0.0249(7) Uani d . 1 . .
    H H26A 0.1504 -0.0535 -0.0386 0.03 Uiso calc R 1 . .
    H H26B -0.0494 0.0144 -0.0335 0.03 Uiso calc R 1 . .
    C C27 0.1375(5) -0.00859(15) 0.03373(11) 0.0227(7) Uani d . 1 . .
    C C28 0.3261(5) 0.04062(16) 0.04303(11) 0.0224(7) Uani d . 1 . .
    C C29 0.4744(6) 0.08474(16) 0.00679(11) 0.0223(7) Uani d . 1 . .
    C C30 0.4644(6) 0.08748(16) -0.04551(11) 0.0266(7) Uani d . 1 . .
    H H30 0.3434 0.0585 -0.0634 0.032 Uiso calc R 1 . .
    C C31 0.6341(6) 0.13329(17) -0.07129(12) 0.0307(8) Uani d . 1 . .
    H H31 0.6296 0.1352 -0.1069 0.037 Uiso calc R 1 . .
    C C32 0.8107(6) 0.17629(16) -0.04507(13) 0.0323(8) Uani d . 1 . .
    H H32 0.9255 0.2072 -0.0631 0.039 Uiso calc R 1 . .
    C C33 0.8205(6) 0.17441(17) 0.00674(13) 0.0309(9) Uani d . 1 . .
    H H33 0.9406 0.204 0.0244 0.037 Uiso calc R 1 . .
    C C34 0.6521(6) 0.12866(16) 0.03270(11) 0.0265(8) Uani d . 1 . .
    C C35 0.6346(6) 0.11740(17) 0.08845(11) 0.0335(8) Uani d . 1 . .
    H H35A 0.5896 0.1649 0.1056 0.04 Uiso calc R 1 . .
    H H35B 0.797 0.0989 0.1022 0.04 Uiso calc R 1 . .
    C C36 0.4246(6) 0.05840(17) 0.09514(11) 0.0284(8) Uani d . 1 . .
    H H36A 0.4931 0.0126 0.1112 0.034 Uiso calc R 1 . .
    H H36B 0.2873 0.0785 0.1165 0.034 Uiso calc R 1 . .
    O O2 0.0410(4) -0.04698(12) 0.11985(8) 0.0332(6) Uani d . 1 . .
loop_
    _atom_site_aniso_label
    _atom_site_aniso_U_11
    _atom_site_aniso_U_22
    _atom_site_aniso_U_33
    _atom_site_aniso_U_12
    _atom_site_aniso_U_13
    _atom_site_aniso_U_23
    C1 0.0271(18) 0.0229(17) 0.027(2) -0.0017(15) -0.0014(14) 0.0003(14)
    C2 0.0230(17) 0.0179(16) 0.032(2) -0.0054(15) -0.0018(14) 0.0011(14)
    C3 0.0305(18) 0.0240(18) 0.035(2) 0.0015(16) -0.0022(16) 0.0078(15)
    C4 0.0235(17) 0.0214(17) 0.048(2) 0.0034(16) -0.0030(16) 0.0088(15)
    C5 0.0241(18) 0.0195(17) 0.049(2) 0.0000(16) 0.0031(16) 0.0010(15)
    C6 0.0246(16) 0.0242(17) 0.0318(19) -0.0042(15) 0.0016(15) -0.0020(15)
    C7 0.0224(17) 0.0158(16) 0.033(2) -0.0026(15) 0.0001(15) 0.0020(14)
    C8 0.0238(16) 0.0206(16) 0.0269(17) -0.0014(14) 0.0028(13) -0.0004(13)
    C9 0.0232(16) 0.0210(17) 0.0221(18) -0.0033(15) 0.0001(14) -0.0006(13)
    C10 0.0237(16) 0.0164(16) 0.0290(19) -0.0032(14) 0.0016(14) -0.0019(13)
    C11 0.0188(17) 0.0147(15) 0.034(2) -0.0014(14) -0.0013(14) -0.0006(14)
    C12 0.0248(17) 0.0223(16) 0.030(2) -0.0030(15) -0.0027(14) 0.0000(14)
    C13 0.0284(19) 0.0222(17) 0.038(2) -0.0068(16) -0.0041(15) 0.0059(15)
    C14 0.030(2) 0.0236(18) 0.050(2) -0.0043(17) -0.0148(17) 0.0068(16)
    C15 0.0239(18) 0.0188(17) 0.057(3) 0.0040(15) -0.0060(17) -0.0035(16)
    C16 0.0216(16) 0.0212(17) 0.039(2) -0.0073(15) -0.0018(15) -0.0019(15)
    C17 0.0240(18) 0.0239(18) 0.046(2) 0.0019(15) 0.0042(16) -0.0073(15)
    C18 0.0306(18) 0.0306(18) 0.0286(19) 0.0003(16) 0.0035(14) -0.0065(14)
    O1 0.0468(15) 0.0413(14) 0.0259(14) 0.0089(12) 0.0002(11) 0.0016(11)
    C19 0.0214(17) 0.0203(17) 0.033(2) 0.0077(14) -0.0001(15) 0.0031(14)
    C20 0.0206(17) 0.0151(16) 0.035(2) 0.0042(14) 0.0008(14) 0.0011(14)
    C21 0.0242(17) 0.0272(18) 0.037(2) 0.0025(16) 0.0068(15) 0.0077(15)
    C22 0.0290(19) 0.0192(17) 0.055(2) -0.0037(15) 0.0060(17) 0.0014(16)
    C23 0.0254(19) 0.0219(18) 0.051(2) -0.0032(16) -0.0032(17) -0.0083(16)
    C24 0.033(2) 0.0221(17) 0.035(2) 0.0000(17) -0.0015(15) -0.0077(15)
    C25 0.0198(18) 0.0173(16) 0.034(2) 0.0037(14) 0.0020(13) 0.0000(14)
    C26 0.0261(17) 0.0217(16) 0.0268(18) 0.0027(15) 0.0031(14) -0.0007(14)
    C27 0.0230(17) 0.0183(16) 0.0267(19) 0.0041(15) 0.0018(13) -0.0023(13)
    C28 0.0182(16) 0.0205(16) 0.0286(18) 0.0074(15) 0.0004(13) -0.0011(14)
    C29 0.0178(17) 0.0165(16) 0.033(2) 0.0044(14) 0.0011(14) -0.0009(14)
    C30 0.0228(17) 0.0242(17) 0.033(2) 0.0012(15) -0.0012(14) 0.0008(14)
    C31 0.0285(18) 0.0272(18) 0.036(2) 0.0068(16) 0.0029(15) 0.0061(15)
    C32 0.0263(19) 0.0189(17) 0.052(2) 0.0001(15) 0.0062(16) 0.0080(15)
    C33 0.029(2) 0.0200(18) 0.044(2) 0.0003(16) 0.0005(16) -0.0002(15)
    C34 0.0280(18) 0.0170(16) 0.035(2) 0.0039(16) -0.0004(14) -0.0005(14)
    C35 0.0361(19) 0.0253(18) 0.039(2) -0.0027(17) -0.0050(16) 0.0001(15)
    C36 0.0246(18) 0.0306(19) 0.0300(19) -0.0039(15) 0.0002(15) -0.0012(14)
    O2 0.0327(13) 0.0400(14) 0.0268(14) -0.0005(11) 0.0007(10) 0.0030(10)
_geom_special_details
;
All e.s.d.'s (except the e.s.d. in the dihedral angle between two l.s. planes)
are estimated using the full covariance matrix. The cell e.s.d.'s are taken
into account individually in the estimation of e.s.d.'s in distances, angles
and torsion angles; correlations between e.s.d.'s in cell parameters are only
used when they are defined by crystal symmetry. An approximate (isotropic)
treatment of cell e.s.d.'s is used for estimating e.s.d.'s involving l.s.
planes.
;
loop_
    _geom_bond_atom_site_label_1
    _geom_bond_atom_site_label_2
    _geom_bond_site_symmetry_2
    _geom_bond_distance
    _geom_bond_publ_flag
    C1 O1 . 1.232(3) ?
    C1 C2 . 1.478(4) ?
    C1 C9 . 1.488(4) ?
    C2 C3 . 1.388(4) ?
    C2 C7 . 1.388(4) ?
    C3 C4 . 1.381(4) ?
    C3 H3 . 0.95 ?
    C4 C5 . 1.393(4) ?
    C4 H4 . 0.95 ?
    C5 C6 . 1.390(4) ?
    C5 H5 . 0.95 ?
    C6 C7 . 1.394(4) ?
    C6 H6 . 0.95 ?
    C7 C8 . 1.513(4) ?
    C8 C9 . 1.522(4) ?
    C8 H8A . 0.99 ?
    C8 H8B . 0.99 ?
    C9 C10 . 1.345(4) ?
    C10 C11 . 1.477(4) ?
    C10 C18 . 1.519(4) ?
    C11 C12 . 1.393(4) ?
    C11 C16 . 1.403(4) ?
    C12 C13 . 1.389(4) ?
    C12 H12 . 0.95 ?
    C13 C14 . 1.383(4) ?
    C13 H13 . 0.95 ?
    C14 C15 . 1.378(5) ?
    C14 H14 . 0.95 ?
    C15 C16 . 1.389(4) ?
    C15 H15 . 0.95 ?
    C16 C17 . 1.498(4) ?
    C17 C18 . 1.541(4) ?
    C17 H17A . 0.99 ?
    C17 H17B . 0.99 ?
    C18 H18A . 0.99 ?
    C18 H18B . 0.99 ?
    C19 O2 . 1.237(3) ?
    C19 C20 . 1.473(4) ?
    C19 C27 . 1.487(4) ?
    C20 C25 . 1.385(4) ?
    C20 C21 . 1.389(4) ?
    C21 C22 . 1.383(4) ?
    C21 H21 . 0.95 ?
    C22 C23 . 1.388(4) ?
    C22 H22 . 0.95 ?
    C23 C24 . 1.388(4) ?
    C23 H23 . 0.95 ?
    C24 C25 . 1.395(4) ?
    C24 H24 . 0.95 ?
    C25 C26 . 1.516(4) ?
    C26 C27 . 1.514(4) ?
    C26 H26A . 0.99 ?
    C26 H26B . 0.99 ?
    C27 C28 . 1.351(4) ?
    C28 C29 . 1.471(4) ?
    C28 C36 . 1.515(4) ?
    C29 C30 . 1.394(4) ?
    C29 C34 . 1.404(4) ?
    C30 C31 . 1.394(4) ?
    C30 H30 . 0.95 ?
    C31 C32 . 1.395(4) ?
    C31 H31 . 0.95 ?
    C32 C33 . 1.381(4) ?
    C32 H32 . 0.95 ?
    C33 C34 . 1.391(4) ?
    C33 H33 . 0.95 ?
    C34 C35 . 1.501(4) ?
    C35 C36 . 1.540(4) ?
    C35 H35A . 0.99 ?
    C35 H35B . 0.99 ?
    C36 H36A . 0.99 ?
    C36 H36B . 0.99 ?
loop_
    _geom_angle_atom_site_label_1
    _geom_angle_atom_site_label_2
    _geom_angle_atom_site_label_3
    _geom_angle_site_symmetry_1
    _geom_angle_site_symmetry_3
    _geom_angle
    _geom_angle_publ_flag
    O1 C1 C2 . . 125.4(3) ?
    O1 C1 C9 . . 127.4(3) ?
    C2 C1 C9 . . 107.2(2) ?
    C3 C2 C7 . . 121.5(3) ?
    C3 C2 C1 . . 128.7(3) ?
    C7 C2 C1 . . 109.7(3) ?
    C4 C3 C2 . . 118.6(3) ?
    C4 C3 H3 . . 120.7 ?
    C2 C3 H3 . . 120.7 ?
    C3 C4 C5 . . 120.3(3) ?
    C3 C4 H4 . . 119.9 ?
    C5 C4 H4 . . 119.9 ?
    C6 C5 C4 . . 121.3(3) ?
    C6 C5 H5 . . 119.3 ?
    C4 C5 H5 . . 119.3 ?
    C5 C6 C7 . . 118.2(3) ?
    C5 C6 H6 . . 120.9 ?
    C7 C6 H6 . . 120.9 ?
    C2 C7 C6 . . 120.1(3) ?
    C2 C7 C8 . . 111.2(3) ?
    C6 C7 C8 . . 128.7(3) ?
    C7 C8 C9 . . 103.9(2) ?
    C7 C8 H8A . . 111 ?
    C9 C8 H8A . . 111 ?
    C7 C8 H8B . . 111 ?
    C9 C8 H8B . . 111 ?
    H8A C8 H8B . . 109 ?
    C10 C9 C1 . . 123.9(3) ?
    C10 C9 C8 . . 128.2(3) ?
    C1 C9 C8 . . 107.9(2) ?
    C9 C10 C11 . . 128.4(3) ?
    C9 C10 C18 . . 124.1(3) ?
    C11 C10 C18 . . 107.6(2) ?
    C12 C11 C16 . . 119.8(3) ?
    C12 C11 C10 . . 130.6(3) ?
    C16 C11 C10 . . 109.6(3) ?
    C13 C12 C11 . . 118.9(3) ?
    C13 C12 H12 . . 120.5 ?
    C11 C12 H12 . . 120.5 ?
    C14 C13 C12 . . 120.8(3) ?
    C14 C13 H13 . . 119.6 ?
    C12 C13 H13 . . 119.6 ?
    C15 C14 C13 . . 120.8(3) ?
    C15 C14 H14 . . 119.6 ?
    C13 C14 H14 . . 119.6 ?
    C14 C15 C16 . . 119.0(3) ?
    C14 C15 H15 . . 120.5 ?
    C16 C15 H15 . . 120.5 ?
    C15 C16 C11 . . 120.6(3) ?
    C15 C16 C17 . . 127.9(3) ?
    C11 C16 C17 . . 111.5(3) ?
    C16 C17 C18 . . 104.9(2) ?
    C16 C17 H17A . . 110.8 ?
    C18 C17 H17A . . 110.8 ?
    C16 C17 H17B . . 110.8 ?
    C18 C17 H17B . . 110.8 ?
    H17A C17 H17B . . 108.8 ?
    C10 C18 C17 . . 106.3(2) ?
    C10 C18 H18A . . 110.5 ?
    C17 C18 H18A . . 110.5 ?
    C10 C18 H18B . . 110.5 ?
    C17 C18 H18B . . 110.5 ?
    H18A C18 H18B . . 108.7 ?
    O2 C19 C20 . . 125.7(3) ?
    O2 C19 C27 . . 127.6(3) ?
    C20 C19 C27 . . 106.8(3) ?
    C25 C20 C21 . . 121.7(3) ?
    C25 C20 C19 . . 110.0(3) ?
    C21 C20 C19 . . 128.2(3) ?
    C22 C21 C20 . . 118.4(3) ?
    C22 C21 H21 . . 120.8 ?
    C20 C21 H21 . . 120.8 ?
    C21 C22 C23 . . 120.2(3) ?
    C21 C22 H22 . . 119.9 ?
    C23 C22 H22 . . 119.9 ?
    C22 C23 C24 . . 121.6(3) ?
    C22 C23 H23 . . 119.2 ?
    C24 C23 H23 . . 119.2 ?
    C23 C24 C25 . . 118.2(3) ?
    C23 C24 H24 . . 120.9 ?
    C25 C24 H24 . . 120.9 ?
    C20 C25 C24 . . 119.9(3) ?
    C20 C25 C26 . . 111.1(3) ?
    C24 C25 C26 . . 129.0(3) ?
    C27 C26 C25 . . 103.5(2) ?
    C27 C26 H26A . . 111.1 ?
    C25 C26 H26A . . 111.1 ?
    C27 C26 H26B . . 111.1 ?
    C25 C26 H26B . . 111.1 ?
    H26A C26 H26B . . 109 ?
    C28 C27 C19 . . 123.0(3) ?
    C28 C27 C26 . . 128.4(3) ?
    C19 C27 C26 . . 108.6(2) ?
    C27 C28 C29 . . 128.3(3) ?
    C27 C28 C36 . . 123.9(3) ?
    C29 C28 C36 . . 107.8(2) ?
    C30 C29 C34 . . 119.8(3) ?
    C30 C29 C28 . . 130.8(3) ?
    C34 C29 C28 . . 109.4(3) ?
    C31 C30 C29 . . 119.2(3) ?
    C31 C30 H30 . . 120.4 ?
    C29 C30 H30 . . 120.4 ?
    C30 C31 C32 . . 120.4(3) ?
    C30 C31 H31 . . 119.8 ?
    C32 C31 H31 . . 119.8 ?
    C33 C32 C31 . . 120.8(3) ?
    C33 C32 H32 . . 119.6 ?
    C31 C32 H32 . . 119.6 ?
    C32 C33 C34 . . 119.1(3) ?
    C32 C33 H33 . . 120.5 ?
    C34 C33 H33 . . 120.5 ?
    C33 C34 C29 . . 120.7(3) ?
    C33 C34 C35 . . 127.5(3) ?
    C29 C34 C35 . . 111.7(3) ?
    C34 C35 C36 . . 104.5(2) ?
    C34 C35 H35A . . 110.9 ?
    C36 C35 H35A . . 110.9 ?
    C34 C35 H35B . . 110.9 ?
    C36 C35 H35B . . 110.9 ?
    H35A C35 H35B . . 108.9 ?
    C28 C36 C35 . . 106.6(2) ?
    C28 C36 H36A . . 110.4 ?
    C35 C36 H36A . . 110.4 ?
    C28 C36 H36B . . 110.4 ?
    C35 C36 H36B . . 110.4 ?
    H36A C36 H36B . . 108.6 ?
loop_
    _geom_torsion_atom_site_label_1
    _geom_torsion_atom_site_label_2
    _geom_torsion_atom_site_label_3
    _geom_torsion_atom_site_label_4
    _geom_torsion_site_symmetry_1
    _geom_torsion_site_symmetry_2
    _geom_torsion_site_symmetry_3
    _geom_torsion_site_symmetry_4
    _geom_torsion
    _geom_torsion_publ_flag
    O1 C1 C2 C3 . . . . -1.5(5) ?
    C9 C1 C2 C3 . . . . 178.2(3) ?
    O1 C1 C2 C7 . . . . -179.7(3) ?
    C9 C1 C2 C7 . . . . 0.0(3) ?
    C7 C2 C3 C4 . . . . 0.0(5) ?
    C1 C2 C3 C4 . . . . -178.0(3) ?
    C2 C3 C4 C5 . . . . -1.0(5) ?
    C3 C4 C5 C6 . . . . 1.0(5) ?
    C4 C5 C6 C7 . . . . 0.0(4) ?
    C3 C2 C7 C6 . . . . 1.0(4) ?
    C1 C2 C7 C6 . . . . 179.4(2) ?
    C3 C2 C7 C8 . . . . -178.4(3) ?
    C1 C2 C7 C8 . . . . 0.0(3) ?
    C5 C6 C7 C2 . . . . -1.0(4) ?
    C5 C6 C7 C8 . . . . 178.3(3) ?
    C2 C7 C8 C9 . . . . 0.0(3) ?
    C6 C7 C8 C9 . . . . -179.3(3) ?
    O1 C1 C9 C10 . . . . 0.7(5) ?
    C2 C1 C9 C10 . . . . -179.0(3) ?
    O1 C1 C9 C8 . . . . 179.7(3) ?
    C2 C1 C9 C8 . . . . 0.0(3) ?
    C7 C8 C9 C10 . . . . 178.9(3) ?
    C7 C8 C9 C1 . . . . 0.0(3) ?
    C1 C9 C10 C11 . . . . -179.0(3) ?
    C8 C9 C10 C11 . . . . 2.3(5) ?
    C1 C9 C10 C18 . . . . -0.6(4) ?
    C8 C9 C10 C18 . . . . -179.4(3) ?
    C9 C10 C11 C12 . . . . -0.5(5) ?
    C18 C10 C11 C12 . . . . -179.0(3) ?
    C9 C10 C11 C16 . . . . 178.1(3) ?
    C18 C10 C11 C16 . . . . -0.4(3) ?
    C16 C11 C12 C13 . . . . -0.5(4) ?
    C10 C11 C12 C13 . . . . 178.0(3) ?
    C11 C12 C13 C14 . . . . -0.5(4) ?
    C12 C13 C14 C15 . . . . 1.2(5) ?
    C13 C14 C15 C16 . . . . -0.8(5) ?
    C14 C15 C16 C11 . . . . -0.3(5) ?
    C14 C15 C16 C17 . . . . -179.9(3) ?
    C12 C11 C16 C15 . . . . 0.9(4) ?
    C10 C11 C16 C15 . . . . -177.9(3) ?
    C12 C11 C16 C17 . . . . -179.4(3) ?
    C10 C11 C16 C17 . . . . 1.8(3) ?
    C15 C16 C17 C18 . . . . 177.2(3) ?
    C11 C16 C17 C18 . . . . -2.4(3) ?
    C9 C10 C18 C17 . . . . -179.7(3) ?
    C11 C10 C18 C17 . . . . -1.0(3) ?
    C16 C17 C18 C10 . . . . 2.0(3) ?
    O2 C19 C20 C25 . . . . 178.1(3) ?
    C27 C19 C20 C25 . . . . -0.6(3) ?
    O2 C19 C20 C21 . . . . 0.3(5) ?
    C27 C19 C20 C21 . . . . -178.3(3) ?
    C25 C20 C21 C22 . . . . 1.0(4) ?
    C19 C20 C21 C22 . . . . 178.5(3) ?
    C20 C21 C22 C23 . . . . -0.5(4) ?
    C21 C22 C23 C24 . . . . -0.1(5) ?
    C22 C23 C24 C25 . . . . 0.2(5) ?
    C21 C20 C25 C24 . . . . -0.9(4) ?
    C19 C20 C25 C24 . . . . -178.8(2) ?
    C21 C20 C25 C26 . . . . 178.8(3) ?
    C19 C20 C25 C26 . . . . 0.8(3) ?
    C23 C24 C25 C20 . . . . 0.3(4) ?
    C23 C24 C25 C26 . . . . -179.3(3) ?
    C20 C25 C26 C27 . . . . -0.7(3) ?
    C24 C25 C26 C27 . . . . 178.9(3) ?
    O2 C19 C27 C28 . . . . 0.6(5) ?
    C20 C19 C27 C28 . . . . 179.2(3) ?
    O2 C19 C27 C26 . . . . -178.5(3) ?
    C20 C19 C27 C26 . . . . 0.1(3) ?
    C25 C26 C27 C28 . . . . -178.7(3) ?
    C25 C26 C27 C19 . . . . 0.4(3) ?
    C19 C27 C28 C29 . . . . 179.2(3) ?
    C26 C27 C28 C29 . . . . -1.9(5) ?
    C19 C27 C28 C36 . . . . 0.4(4) ?
    C26 C27 C28 C36 . . . . 179.4(3) ?
    C27 C28 C29 C30 . . . . -0.8(5) ?
    C36 C28 C29 C30 . . . . 178.1(3) ?
    C27 C28 C29 C34 . . . . -179.8(3) ?
    C36 C28 C29 C34 . . . . -0.9(3) ?
    C34 C29 C30 C31 . . . . 0.8(4) ?
    C28 C29 C30 C31 . . . . -178.1(3) ?
    C29 C30 C31 C32 . . . . -0.5(4) ?
    C30 C31 C32 C33 . . . . -0.1(5) ?
    C31 C32 C33 C34 . . . . 0.3(5) ?
    C32 C33 C34 C29 . . . . 0.1(4) ?
    C32 C33 C34 C35 . . . . 178.7(3) ?
    C30 C29 C34 C33 . . . . -0.7(4) ?
    C28 C29 C34 C33 . . . . 178.5(3) ?
    C30 C29 C34 C35 . . . . -179.5(3) ?
    C28 C29 C34 C35 . . . . -0.3(3) ?
    C33 C34 C35 C36 . . . . -177.3(3) ?
    C29 C34 C35 C36 . . . . 1.4(3) ?
    C27 C28 C36 C35 . . . . -179.3(3) ?
    C29 C28 C36 C35 . . . . 1.7(3) ?
    C34 C35 C36 C28 . . . . -1.8(3) ?
