# Supplementary material for: Ortho­rhom­bic polymorph of (2E)-2-(2,3-dihydro-1H-inden-1-yl­idene)-2,3-di­hydro-1H-inden-1-one
Source: Acta Crystallogr Sect E Struct Rep Online. 2012 Aug 23;68(Pt 9):o2756. doi: 10.1107/S1600536812035994 (PMC3435792; doi:10.1107/S1600536812035994)
Supplement: Supplementary file 2 [file e-68-o2756-Isup2.hkl]

#
# h,k,l, Fc-squared, Fo-squared, sigma(Fo-squared) and status flag
#
data_I
_shelx_title ' lisfw 2 x C18 H14 O in P 21 21 21'
_shelx_refln_list_code          4
_shelx_F_calc_maximum      298.07
_exptl_crystal_F_000      1040.00
_reflns_d_resolution_high  0.8403
 
loop_
 _symmetry_equiv_pos_as_xyz
 'x, y, z'
 '-x+1/2, -y, z+1/2'
 'x+1/2, -y+1/2, -z'
 '-x, y+1/2, -z+1/2'
 
_cell_length_a     5.2910
_cell_length_b    17.8090
_cell_length_c    26.6220
_cell_angle_alpha  90.000
_cell_angle_beta   90.000
_cell_angle_gamma  90.000
 
_shelx_F_squared_multiplier     1.000
 
loop_
 _refln_index_h
 _refln_index_k
 _refln_index_l
 _refln_F_squared_calc
 _refln_F_squared_meas
 _refln_F_squared_sigma
 _refln_observed_status
   2   0   0     1821.61     1656.17     77.64 o
   4   0   0        3.42       18.06     10.95 o
   6   0   0      117.15      240.00     32.06 o
   1   1   0     2047.73     1770.09     63.91 o
   2   1   0      693.06      631.96     22.49 o
   3   1   0      644.20      664.17     23.10 o
   4   1   0      173.30      197.10     11.81 o
   5   1   0      122.24      160.47     12.04 o
   6   1   0      101.37      121.99     19.78 o
   1   2   0     8788.67     8271.80    302.10 o
   2   2   0      601.06      526.76     19.27 o
   3   2   0      654.02      718.67     29.99 o
   4   2   0       22.90       25.88     12.51 o
   5   2   0        8.27       31.28     10.95 o
   6   2   0       38.51       46.13     28.85 o
   1   3   0      830.49      797.75     28.50 o
   2   3   0       83.24       68.04      6.49 o
   3   3   0      115.41      103.08      7.98 o
   4   3   0       83.02       94.70      8.68 o
   5   3   0     2128.56     2025.12     55.44 o
   6   3   0       48.47       99.07     31.20 o
   0   4   0      493.99      513.16     31.75 o
   1   4   0    88845.48   104288.27   7320.65 o
   2   4   0      662.00      709.99     26.87 o
   3   4   0      254.45      261.37      9.07 o
   4   4   0     2580.75     2460.01     66.74 o
   5   4   0        3.31       31.28      6.88 o
   6   4   0      665.15      780.95     57.83 o
   1   5   0     1187.74     1308.93     42.57 o
   2   5   0      305.18      315.52     12.91 o
   3   5   0        0.71       15.56      6.18 o
   4   5   0      665.95      678.48     18.94 o
   5   5   0      170.59      181.68     23.38 o
   6   5   0      279.53      296.83     45.29 o
   0   6   0      109.04      109.98     13.53 o
   1   6   0        2.84       -7.04      7.04 o
   2   6   0      415.18      427.44     16.20 o
   3   6   0      790.69      800.41     23.73 o
   4   6   0       25.84       16.42     16.34 o
   5   6   0       26.04       63.96     23.22 o
   6   6   0       11.26       53.25     40.82 o
   1   7   0     4214.94     4333.28    137.07 o
   2   7   0     1231.00     1258.79     37.72 o
   3   7   0      190.19      202.66      9.54 o
   4   7   0     2801.22     2834.78     98.47 o
   5   7   0       32.44       21.82     21.19 o
   0   8   0        6.41        9.46     12.59 o
   1   8   0      385.13      390.09     16.59 o
   2   8   0     4155.72     4126.40    129.94 o
   3   8   0     1251.51     1218.57     31.27 o
   4   8   0      562.12      607.42     35.84 o
   5   8   0      160.53      193.17     36.52 o
   1   9   0      109.43       94.71      9.23 o
   2   9   0      703.17      850.20     26.07 o
   3   9   0      706.64      690.24     22.08 o
   4   9   0        0.20        3.91     16.42 o
   5   9   0      237.57      222.21     36.68 o
   0  10   0        0.12       11.65     13.14 o
   1  10   0     1553.85     1588.56     49.11 o
   2  10   0     1131.19     1094.74     31.50 o
   3  10   0     1155.97     1150.70     41.75 o
   4  10   0        0.06        8.60     18.69 o
   5  10   0        6.36       10.87     49.10 o
   1  11   0      352.97      393.34     18.86 o
   2  11   0        9.97        7.82     10.16 o
   3  11   0     5326.46     4628.40    145.14 o
   4  11   0       34.49       34.48      6.88 o
   5  11   0        0.91       47.70     32.06 o
   0  12   0      628.34      599.34     31.55 o
   1  12   0        0.01       17.12     10.87 o
   2  12   0        9.37       45.43     10.16 o
   3  12   0       13.84       -3.13      9.38 o
   4  12   0      149.82      130.84     24.32 o
   1  13   0        5.54        9.46     17.20 o
   2  13   0        3.76       19.55     10.87 o
   3  13   0      810.82      828.84     28.96 o
   4  13   0       51.67       81.09     27.21 o
   0  14   0      805.88      819.35     33.67 o
   1  14   0      428.62      462.74     20.42 o
   2  14   0      548.48      537.77     25.98 o
   3  14   0        1.20       23.38     13.29 o
   4  14   0      170.28      137.96     41.37 o
   1  15   0       27.18       59.58     14.23 o
   2  15   0        2.92       25.02     14.86 o
   3  15   0       10.78        7.04     30.57 o
   4  15   0      347.61      344.89     46.78 o
   0  16   0        2.82       31.90     24.32 o
   1  16   0      171.88      159.08     15.49 o
   2  16   0      222.14      186.23     19.08 o
   3  16   0       43.63       12.43     41.37 o
   4  16   0     1155.04      968.13     85.34 o
   1  17   0        2.04       32.84     17.98 o
   2  17   0      360.77      291.08     24.80 o
   3  17   0       52.39       66.70     38.39 o
   0  18   0      338.58      373.53     57.26 o
   1  18   0      385.39      341.79     29.96 o
   1  19   0      552.74      490.83     58.21 o
   2  19   0       36.64       36.83     29.87 o
   1  20   0      119.40      130.83     28.78 o
   2  20   0        4.22       16.42     40.58 o
   1   0   1      157.12      162.02      7.12 o
   2   0   1      417.00      390.24     13.23 o
   3   0   1     1933.14     1965.33     59.60 o
   4   0   1       12.26        8.60      7.04 o
   5   0   1      319.75      340.75     14.47 o
   6   0   1     1183.63     1255.02     77.28 o
  -6   1   1       16.10       36.83     36.67 o
  -5   1   1      757.17      814.35     30.37 o
  -4   1   1      119.62      122.00      9.31 o
  -3   1   1       15.98       35.81      8.68 o
  -2   1   1     1483.57     1325.78     40.86 o
  -1   1   1     1987.55     1591.51     51.61 o
   1   1   1     1989.71     1657.30     82.48 o
   2   1   1     1483.59     1404.51     46.20 o
   3   1   1       15.97       31.90      6.33 o
   4   1   1      119.94      114.73      8.37 o
   5   1   1      757.19      809.58     27.08 o
   6   1   1       16.07       82.10     38.47 o
  -6   2   1       36.31       89.84     32.84 o
  -5   2   1        6.14       28.23     11.02 o
  -4   2   1      189.31      190.85     10.79 o
  -3   2   1       29.43       28.23      6.26 o
  -2   2   1      425.92      384.75      9.87 o
  -1   2   1     1002.98      956.60     24.30 o
   1   2   1     1001.62      979.31     35.07 o
   2   2   1      426.08      412.70     23.88 o
   3   2   1       29.37       14.86      9.46 o
   4   2   1      189.21      213.92     10.64 o
   5   2   1        6.15        3.91     15.64 o
   6   2   1       36.18       87.73     34.56 o
  -6   3   1       62.56       87.74     47.70 o
  -5   3   1       46.91       84.61     10.32 o
  -4   3   1       71.55       69.44      8.37 o
  -3   3   1      543.09      544.53     14.33 o
  -2   3   1     1230.26     1259.87     31.79 o
  -1   3   1    15477.28    15290.03    522.94 o
   0   3   1      188.90      211.72      8.93 o
   1   3   1    15478.34    15026.16    624.88 o
   2   3   1     1229.34     1328.38     51.09 o
   3   3   1      542.97      570.91     24.03 o
   4   3   1       71.54       96.34     13.14 o
   5   3   1       46.97       51.61     10.87 o
   6   3   1       62.66       69.44     33.55 o
  -6   4   1      517.92      526.07     51.32 o
  -5   4   1      146.29      226.33     27.76 o
  -4   4   1      299.34      317.45      9.94 o
  -3   4   1       86.32       93.06      4.85 o
  -2   4   1     4812.55     4730.34    112.31 o
  -1   4   1    19008.45    19128.93    658.41 o
   0   4   1     4147.97     3975.90    139.04 o
   1   4   1    19013.62    19581.54    658.00 o
   2   4   1     4812.15     4418.13    239.52 o
   3   4   1       86.16       80.55     11.57 o
   4   4   1      299.34      336.62     14.39 o
   5   4   1      146.12      197.86     13.37 o
   6   4   1      517.74      637.96     77.69 o
  -6   5   1       76.83       24.24     34.41 o
  -5   5   1      476.98      480.95     33.10 o
  -4   5   1      668.13      685.76     35.15 o
  -3   5   1       54.74       55.36      7.04 o
  -2   5   1       17.16       36.83      4.77 o
  -1   5   1     6916.85     6994.80    246.25 o
   0   5   1      384.65      409.40     15.82 o
   1   5   1     6915.02     7066.02    223.72 o
   2   5   1       17.02       25.88      5.40 o
   3   5   1       54.65       66.70     17.36 o
   4   5   1      668.70      669.72     20.27 o
   5   5   1      477.00      444.80     15.34 o
   6   5   1       76.80      186.97     45.90 o
  -6   6   1        0.86      -25.02     37.53 o
  -5   6   1      299.26      257.74     27.85 o
  -4   6   1        6.70        6.18     20.17 o
  -3   6   1      114.72      111.13      5.32 o
  -2   6   1     1588.60     1705.57     55.58 o
  -1   6   1      479.97      497.44     17.46 o
   0   6   1     3327.09     3099.75     93.95 o
   1   6   1      480.59      512.55     17.78 o
   2   6   1     1588.39     1671.02     61.86 o
   3   6   1      114.63       97.99     18.85 o
   4   6   1        6.70        0.00      7.82 o
   5   6   1      298.84      302.64     35.04 o
   6   6   1        0.85      -11.65     45.98 o
  -5   7   1       84.28       89.85     23.30 o
  -4   7   1      591.36      596.43     34.12 o
  -3   7   1      497.46      513.48     13.93 o
  -2   7   1     5865.12     6102.66    197.89 o
  -1   7   1      614.87      633.05     18.33 o
   0   7   1      100.92       82.13      7.59 o
   1   7   1      614.92      573.92     21.46 o
   2   7   1     5865.21     5889.08    168.48 o
   3   7   1      496.96      472.47     20.66 o
   4   7   1      591.38      646.67     25.59 o
   5   7   1       84.33       83.59     22.52 o
  -5   8   1      247.73      269.53     30.27 o
  -4   8   1     1244.09     1208.40     35.02 o
  -3   8   1       67.16       68.03      6.96 o
  -2   8   1    11455.22    11849.21    338.93 o
  -1   8   1      859.34      892.18     30.09 o
   0   8   1     1374.90     1371.79     41.52 o
   1   8   1      859.80      907.30     30.33 o
   2   8   1    11455.30    11806.12    387.48 o
   3   8   1       67.15       57.87      7.66 o
   4   8   1     1243.25     1183.18     38.54 o
   5   8   1      247.60      230.58     39.11 o
  -5   9   1       38.89      113.54     32.14 o
  -4   9   1      319.17      289.20     12.36 o
  -3   9   1      178.47      172.07      8.84 o
  -2   9   1     1367.20     1463.06     47.12 o
  -1   9   1       83.32       94.71      8.68 o
   0   9   1      124.68      113.57     10.17 o
   1   9   1       83.37       83.13     10.17 o
   2   9   1     1366.86     1435.31     44.53 o
   3   9   1      179.05      165.50     12.98 o
   4   9   1      319.18      302.66     14.63 o
   5   9   1       38.95       72.72     34.33 o
  -5  10   1        5.21      118.93     59.19 o
  -4  10   1       36.76       33.47      7.74 o
  -3  10   1      393.09      411.23     15.88 o
  -2  10   1       47.99       31.28      7.82 o
  -1  10   1      186.01      193.21     12.44 o
   0  10   1      601.32      609.07     24.90 o
   1  10   1      186.46      185.54     11.42 o
   2  10   1       48.01       47.70      8.52 o
   3  10   1      393.11      454.26     17.92 o
   4  10   1       36.94       29.71     10.09 o
   5  10   1        5.23       23.38     33.54 o
  -4  11   1       25.35       11.65     19.47 o
  -3  11   1     8318.74     8514.98    238.93 o
  -2  11   1       29.37       22.60     10.87 o
  -1  11   1       21.50       18.77     11.65 o
   0  11   1      376.99      426.16     20.81 o
   1  11   1       21.52       28.23      8.60 o
   2  11   1       29.34       20.25     10.09 o
   3  11   1     8319.44     8293.16    271.64 o
   4  11   1       25.38       21.03     11.03 o
   5  11   1        8.09       -6.18     35.11 o
  -5  12   1        0.66       50.82     32.68 o
  -4  12   1       87.08       80.55     26.59 o
  -3  12   1      528.35      493.30     18.62 o
  -2  12   1     2912.89     3052.33     77.39 o
  -1  12   1      292.17      327.48     16.19 o
   0  12   1       18.04       17.12      9.23 o
   1  12   1      292.13      304.64     16.59 o
   2  12   1     2913.94     2932.75     81.95 o
   3  12   1      528.92      515.92     21.60 o
   4  12   1       86.99       60.84     24.01 o
  -4  13   1      181.47      200.21     38.01 o
  -3  13   1      494.27      479.72     19.64 o
  -2  13   1      203.67      205.00     14.39 o
  -1  13   1       92.86       90.95     13.84 o
   0  13   1       19.31       30.34     12.67 o
   1  13   1       92.81       96.89     13.22 o
   2  13   1      203.84      228.08     15.17 o
   3  13   1      494.09      495.76     22.46 o
   4  13   1      181.63      116.53     33.79 o
  -4  14   1      678.17      493.33     58.38 o
  -3  14   1      123.21      129.51     14.00 o
  -2  14   1      108.92       93.61     14.62 o
  -1  14   1      124.33      120.20     13.45 o
   0  14   1      363.65      357.54     19.01 o
   1  14   1      124.28      118.95     14.62 o
   2  14   1      108.71      116.52     15.09 o
   3  14   1      123.41       95.25     14.15 o
   4  14   1      678.41      636.69     56.50 o
  -3  15   1      908.97      854.86     44.15 o
  -2  15   1     1839.63     1835.16     59.97 o
  -1  15   1      306.97      323.39     18.07 o
   0  15   1       12.90       36.83     14.93 o
   1  15   1      307.03      334.58     19.48 o
   2  15   1     1839.92     1854.37     55.43 o
   3  15   1      909.11      718.49     68.97 o
   4  15   1      929.38      731.98     75.69 o
  -4  16   1      692.41      519.76     52.27 o
  -3  16   1       13.01       -3.91     45.51 o
  -2  16   1      420.35      423.80     21.91 o
  -1  16   1      679.49      706.36     28.25 o
   0  16   1        1.35       46.91     16.50 o
   1  16   1      679.89      666.75     27.47 o
   2  16   1      419.81      483.34     24.57 o
   4  16   1      692.64      672.43     72.54 o
  -3  17   1        4.05       18.06     30.65 o
  -2  17   1      142.17      143.90     24.17 o
  -1  17   1       36.80       41.36     15.48 o
   0  17   1      122.06      152.81     17.99 o
   1  17   1       36.70       20.25     20.41 o
   2  17   1      142.20      145.30     20.26 o
   3  17   1        4.04       52.47     44.57 o
  -2  18   1        1.64      -24.32     24.32 o
  -1  18   1      803.16      851.44     37.57 o
   0  18   1      238.58      242.62     19.16 o
   1  18   1      803.14      804.79     42.89 o
   2  18   1        1.65      -26.51     27.37 o
  -1  19   1      939.17      876.29     48.07 o
   0  19   1        5.75       21.03     20.25 o
   1  19   1      939.86     1006.71     85.25 o
   2  19   1      301.99      236.61     42.16 o
  -2  20   1       32.92        5.55     36.13 o
   1  20   1       67.71       54.11     33.70 o
   2  20   1       32.94        7.82     37.53 o
   0  21   1      383.81      337.62     53.43 o
   1   0   2       57.48       50.06      3.99 o
   2   0   2       48.92       59.59      6.49 o
   3   0   2       19.12       16.42      5.47 o
   4   0   2       55.22       72.72      9.54 o
   5   0   2      364.89      387.71     16.51 o
   6   0   2     4679.72     4878.94    199.79 o
  -6   1   2       93.00      147.33     30.58 o
  -5   1   2     1162.87     1253.23     45.58 o
  -4   1   2       60.62       82.11      9.62 o
  -3   1   2      908.79      948.01     29.30 o
  -2   1   2      424.54      360.95     11.67 o
  -1   1   2      585.10      560.21     19.93 o
   1   1   2      585.26      540.52     16.95 o
   2   1   2      424.16      371.68     16.21 o
   3   1   2      909.54      920.67     32.28 o
   4   1   2       60.54       68.97      8.84 o
   5   1   2     1162.82     1229.58     37.28 o
   6   1   2       92.96       92.51     19.39 o
  -6   2   2       48.66      111.12     29.48 o
  -5   2   2      115.23      121.37      9.23 o
  -4   2   2      504.81      473.69     15.81 o
  -3   2   2      744.49      690.53     17.62 o
  -2   2   2      397.42      363.10      8.53 o
  -1   2   2     1393.28     1355.95     45.45 o
   0   2   2     7179.96     7099.89    384.03 o
   1   2   2     1393.20     1335.39     53.33 o
   2   2   2      397.92      398.02     18.95 o
   3   2   2      744.72      739.95     27.41 o
   4   2   2      504.46      488.40     19.80 o
   5   2   2      115.49      123.25     11.18 o
   6   2   2       48.53       54.89     19.47 o
  -6   3   2      270.70      320.37     55.06 o
  -5   3   2      125.76      123.25     21.12 o
  -4   3   2     1521.63     1484.21     38.80 o
  -3   3   2      309.09      288.24      7.59 o
  -2   3   2      695.63      698.21     20.69 o
  -1   3   2    41916.50    44132.68   1749.94 o
   0   3   2     3763.82     3743.31    131.62 o
   1   3   2    41920.14    41615.45   3175.41 o
   2   3   2      695.34      674.78     27.66 o
   3   3   2      309.93      355.45     15.80 o
   4   3   2     1521.64     1534.22     46.09 o
   5   3   2      125.76      137.95     15.09 o
   6   3   2      270.58      276.88     36.29 o
  -6   4   2      131.41      190.81     66.47 o
  -5   4   2     2238.10     2242.67    119.37 o
  -4   4   2      195.59      205.00     18.46 o
  -3   4   2      153.97      159.09      8.45 o
  -2   4   2      272.23      265.04     10.96 o
  -1   4   2     5119.24     5049.35    160.62 o
   0   4   2    21017.35    22410.90    704.17 o
   1   4   2     5119.91     4925.71    162.61 o
   2   4   2      272.03      315.51     15.88 o
   3   4   2      153.73      138.60     19.79 o
   4   4   2      195.86      188.58     19.94 o
   5   4   2     2237.48     2094.05     58.98 o
   6   4   2      131.31      203.40     51.07 o
  -6   5   2        5.69       58.72     41.60 o
  -5   5   2      265.05      251.47     26.59 o
  -4   5   2      355.43      358.55     15.88 o
  -3   5   2      165.93      172.78      8.84 o
  -2   5   2      701.40      693.66     17.70 o
  -1   5   2     3508.01     3663.40    102.22 o
   0   5   2       25.03       30.34      6.18 o
   1   5   2     3511.80     3548.56    107.29 o
   2   5   2      702.00      727.98     22.64 o
   3   5   2      165.99      107.08     20.26 o
   4   5   2      355.68      401.11     16.82 o
   5   5   2      264.88      288.16     14.24 o
   6   5   2        5.67       50.04     38.39 o
  -6   6   2       31.80       59.58     36.67 o
  -5   6   2       18.41       43.94     22.60 o
  -4   6   2      196.63      203.44     11.97 o
  -3   6   2       68.01       73.67      8.68 o
  -2   6   2     2171.29     2174.03     54.87 o
  -1   6   2      817.42      777.67     23.44 o
   0   6   2      186.07      195.61     10.17 o
   1   6   2      817.23      787.08     23.60 o
   2   6   2     2170.29     2208.14     73.81 o
   3   6   2       68.02       23.38     17.83 o
   4   6   2      196.73      208.29     12.91 o
   5   6   2       18.41       25.02      7.82 o
   6   6   2       31.70       82.10     42.07 o
  -5   7   2       23.39       77.57     20.17 o
  -4   7   2      173.56      180.20     12.75 o
  -3   7   2     1648.52     1619.56     45.10 o
  -2   7   2     9079.77     9021.21    268.33 o
  -1   7   2     2130.00     2123.45     59.47 o
   0   7   2      484.77      455.92     19.11 o
   1   7   2     2129.83     2044.08     63.40 o
   2   7   2     9081.64     9406.34    323.32 o
   3   7   2     1648.92     1881.83     99.60 o
   4   7   2      173.55      172.77     12.51 o
   5   7   2       23.46       21.03     28.23 o
  -5   8   2       47.94       29.71     20.41 o
  -4   8   2     1105.36     1083.15     44.17 o
  -3   8   2      277.67      263.16     13.61 o
  -2   8   2     2126.13     2063.92     58.60 o
  -1   8   2     2210.61     2339.80     73.29 o
   0   8   2      563.10      545.99     18.33 o
   1   8   2     2212.26     2312.76     72.81 o
   2   8   2     2125.84     2185.35     68.10 o
   3   8   2      277.97      268.64     11.03 o
   4   8   2     1105.60     1109.07     35.40 o
   5   8   2       47.94       21.82     30.57 o
  -5   9   2       42.72       46.13     32.69 o
  -4   9   2      223.13      177.94     25.34 o
  -3   9   2      134.12      114.11     16.11 o
  -2   9   2      336.70      365.01     12.83 o
  -1   9   2      571.49      565.68     18.63 o
   0   9   2     1399.01     1410.97     40.02 o
   1   9   2      571.22      620.17     22.31 o
   2   9   2      336.60      320.49     16.04 o
   3   9   2      134.08      166.90      8.68 o
   4   9   2      223.16      201.87     15.88 o
   5   9   2       42.73       43.95     40.04 o
  -5  10   2      189.42      147.35     31.91 o
  -4  10   2       17.13       22.60      9.30 o
  -3  10   2      469.12      483.43     15.96 o
  -2  10   2      263.50      251.51     14.16 o
  -1  10   2      224.48      230.62     12.75 o
   0  10   2      212.37      234.06     13.69 o
   1  10   2      224.19      240.94     13.06 o
   2  10   2      263.86      275.99     12.99 o
   3  10   2      468.91      481.00     20.89 o
   4  10   2       17.08       11.65     17.20 o
   5  10   2      189.24      308.46     43.25 o
  -4  11   2       89.15       93.61     13.53 o
  -3  11   2      444.41      447.17     20.11 o
  -2  11   2      131.41      130.84     11.50 o
  -1  11   2       16.10       17.12     10.17 o
   0  11   2      806.78      821.26     28.90 o
   1  11   2       16.19       21.82      9.38 o
   2  11   2      131.30      126.39     11.97 o
   3  11   2      443.81      449.59     19.01 o
   4  11   2       89.34      106.51     16.19 o
   5  11   2        4.64       57.00     39.25 o
  -5  12   2       66.09      109.94     38.16 o
  -4  12   2      167.16      161.89     29.88 o
  -3  12   2      268.98      243.58     17.44 o
  -2  12   2      470.20      472.41     23.08 o
  -1  12   2       74.84       73.67     11.50 o
   0  12   2      568.22      570.86     22.70 o
   1  12   2       74.77      109.95     11.73 o
   2  12   2      470.24      488.37     19.80 o
   3  12   2      269.04      251.48     14.16 o
   4  12   2      167.06      179.41     29.95 o
   5  12   2       66.10       34.48     33.47 o
  -4  13   2      219.50      204.99     39.26 o
  -3  13   2     1383.61     1330.13     40.82 o
  -2  13   2       74.49      118.32     12.75 o
  -1  13   2      188.98      190.85     13.92 o
   0  13   2        1.75       12.43     12.43 o
   1  13   2      188.88      197.10     14.94 o
   2  13   2       74.78       80.55     11.57 o
   3  13   2     1383.33     1303.73     46.46 o
   4  13   2      219.44      278.75     42.00 o
  -4  14   2     1003.06      793.83     74.14 o
  -3  14   2       30.77       34.48     15.80 o
  -2  14   2      278.89      304.60     19.56 o
  -1  14   2      444.78      487.08     22.22 o
   0  14   2      218.86      247.95     16.74 o
   1  14   2      445.10      430.82     19.72 o
   2  14   2      278.86      288.17     15.18 o
   3  14   2       30.75       20.25     11.81 o
   4  14   2     1002.29      827.34     78.84 o
  -3  15   2      220.85      201.87     20.65 o
  -2  15   2       42.91       75.61     16.50 o
  -1  15   2      198.33      212.27     14.70 o
   0  15   2        3.13       23.38     14.07 o
   1  15   2      198.31      203.43     17.52 o
   2  15   2       42.89       16.42     13.37 o
   3  15   2      221.53      317.39     45.83 o
   4  15   2      341.80      371.32     51.71 o
  -4  16   2      135.88      171.26     39.49 o
  -3  16   2       69.49       23.38     37.61 o
  -2  16   2      411.94      395.47     30.04 o
  -1  16   2       75.72       83.59     15.87 o
   0  16   2       26.27       63.96     18.77 o
   1  16   2       75.64       62.64     16.34 o
   2  16   2      412.05      410.10     23.78 o
   3  16   2       69.52       55.36     19.55 o
  -3  17   2      103.70      374.50    252.20 o
  -2  17   2      305.64      263.14     31.76 o
  -1  17   2       76.21       28.86     17.13 o
   0  17   2        2.68       -3.91     18.84 o
   1  17   2       76.30       79.61     21.97 o
   2  17   2      305.54      316.41     27.85 o
   3  17   2      103.80      154.13     34.72 o
  -2  18   2        6.46       16.42     31.98 o
  -1  18   2       44.58       14.86     22.68 o
   0  18   2      220.49      234.01     21.35 o
   1  18   2       44.68      101.89     25.96 o
   2  18   2        6.42       -3.91     30.65 o
   3  18   2        1.90      -14.07     42.14 o
  -1  19   2       27.57        4.61     18.69 o
   0  19   2       43.03       35.81     31.12 o
   1  19   2       27.53      -18.77     33.70 o
   2  19   2       29.68        3.13     36.67 o
  -2  20   2       83.17       71.32     40.58 o
   0  20   2        2.73       86.17     35.81 o
   1  20   2      641.81      643.69     38.34 o
   2  20   2       83.11      200.19    137.71 o
   0  21   2      125.71      169.85     43.01 o
   1   0   3        2.56        7.04      3.83 o
   2   0   3     2245.26     2005.89     65.36 o
   3   0   3      125.49      141.25      7.98 o
   4   0   3       12.14       22.60      7.74 o
   5   0   3        8.20       23.38     12.43 o
   6   0   3      304.87      474.63     36.53 o
  -6   1   3       20.69       75.61     28.23 o
  -5   1   3       43.21       72.72     13.37 o
  -4   1   3      157.96      160.49     14.86 o
  -3   1   3       82.24       79.06      9.93 o
  -2   1   3      714.07      605.46     17.95 o
  -1   1   3     3253.14     3126.08    100.91 o
   0   1   3     1279.67     1211.55     84.24 o
   1   1   3     3254.83     2967.35    104.49 o
   2   1   3      714.05      646.13     29.86 o
   3   1   3       82.27       88.29      6.80 o
   4   1   3      157.79      159.08      9.85 o
   5   1   3       43.15       57.00     12.67 o
   6   1   3       20.72       60.83     20.96 o
  -6   2   3       43.58      104.78     36.60 o
  -5   2   3       15.65       34.48      7.90 o
  -4   2   3      129.07      130.84      8.29 o
  -3   2   3      238.28      242.67      7.82 o
  -2   2   3      155.12      150.04      4.77 o
  -1   2   3     2568.10     2442.16     75.08 o
   0   2   3     3519.45     3296.91    136.71 o
   1   2   3     2567.58     2425.52     77.62 o
   2   2   3      155.45      145.35      9.47 o
   3   2   3      237.77      269.58     12.83 o
   4   2   3      129.29      119.58     13.45 o
   5   2   3       15.67       39.25     10.87 o
   6   2   3       43.64       35.11     35.81 o
  -6   3   3        8.37       20.25     31.98 o
  -5   3   3      154.62      205.84     21.66 o
  -4   3   3       54.84       46.92     10.32 o
  -3   3   3       98.83       76.64      7.82 o
  -2   3   3     1237.01     1202.70     33.04 o
  -1   3   3     3623.25     3398.20    141.28 o
   0   3   3      643.56      647.23     25.67 o
   1   3   3     3624.15     3388.36     85.34 o
   2   3   3     1236.00     1179.54     46.14 o
   3   3   3       98.51       89.31      9.54 o
   4   3   3       54.86       46.14     10.24 o
   5   3   3      154.83      205.84     14.47 o
   6   3   3        8.40       54.89     34.40 o
  -6   4   3       88.98       86.72     33.86 o
  -5   4   3       65.64       79.61     20.49 o
  -4   4   3      172.43      156.97     11.89 o
  -3   4   3      372.51      336.71     13.38 o
  -2   4   3     1054.48     1078.97     31.29 o
  -1   4   3     6333.73     6135.85    195.14 o
   0   4   3       65.82       78.14      7.90 o
   1   4   3     6337.36     6078.40    167.74 o
   2   4   3     1055.21     1031.69     41.41 o
   3   4   3      372.41      350.25     16.75 o
   4   4   3      172.71      243.55     14.86 o
   5   4   3       65.52       68.03     14.31 o
   6   4   3       88.93       75.15     33.47 o
  -6   5   3       28.83       50.83     35.89 o
  -5   5   3      160.65      172.76     25.73 o
  -4   5   3       21.32        4.61      9.30 o
  -3   5   3      124.90      100.27      9.54 o
  -2   5   3     2453.73     2546.73     70.74 o
  -1   5   3     4731.10     4868.79    129.87 o
   0   5   3        6.00       17.12      6.26 o
   1   5   3     4729.40     4739.84    147.52 o
   2   5   3     2453.72     2512.89     67.52 o
   3   5   3      124.93      143.28     13.37 o
   4   5   3       21.35       38.16     17.28 o
   5   5   3      160.59      172.06     15.41 o
   6   5   3       28.81       93.60     38.94 o
  -6   6   3       57.53       47.70     38.24 o
  -5   6   3       93.13       79.06     22.91 o
  -4   6   3       78.50       83.13     10.17 o
  -3   6   3      105.71      100.81      9.54 o
  -2   6   3      709.76      717.31     22.48 o
  -1   6   3     1111.97     1072.26     31.15 o
   0   6   3      125.57      131.50      9.62 o
   1   6   3     1111.78     1075.87     34.92 o
   2   6   3      708.83      724.83     21.07 o
   3   6   3      105.94      132.09     13.53 o
   4   6   3       78.51      109.40     18.14 o
   5   6   3       93.44       76.64     11.73 o
   6   6   3       57.47       89.85     36.05 o
  -5   7   3      184.97      186.22     28.23 o
  -4   7   3       39.54       43.95     11.10 o
  -3   7   3      509.11      528.83     19.33 o
  -2   7   3     3294.19     3342.95     90.91 o
  -1   7   3      472.03      499.83     17.54 o
   0   7   3      555.39      548.74     22.32 o
   1   7   3      471.66      506.09     20.12 o
   2   7   3     3294.84     3431.19    108.48 o
   3   7   3      508.84      503.39     23.87 o
   4   7   3       39.60       59.58     11.65 o
   5   7   3      185.06      189.34     16.19 o
  -5   8   3       18.07       35.81     26.43 o
  -4   8   3      215.06      218.06     12.36 o
  -3   8   3      341.72      327.50     12.13 o
  -2   8   3     2655.94     2685.37     78.47 o
  -1   8   3     2031.49     2106.10     66.88 o
   0   8   3        0.55       -6.18      7.82 o
   1   8   3     2032.40     2191.85     70.89 o
   2   8   3     2655.68     2601.78     88.70 o
   3   8   3      341.91      316.47     17.92 o
   4   8   3      214.69      253.26     18.69 o
   5   8   3       18.01       46.13     14.07 o
  -5   9   3        0.64      -11.65     24.24 o
  -4   9   3      233.63      207.43     13.69 o
  -3   9   3      279.75      299.77     14.55 o
  -2   9   3     1275.94     1343.20     36.92 o
  -1   9   3      403.49      444.93     15.34 o
   0   9   3      187.98      194.78     12.52 o
   1   9   3      403.43      442.58     17.69 o
   2   9   3     1275.13     1349.31     49.39 o
   3   9   3      279.67      291.08      9.54 o
   4   9   3      233.63      219.71     15.72 o
   5   9   3        0.63       35.11     38.16 o
  -5  10   3       19.70       54.11     36.20 o
  -4  10   3       22.26       27.37     12.59 o
  -3  10   3      367.29      340.80     16.51 o
  -2  10   3      369.74      380.11     14.16 o
  -1  10   3      660.31      630.00     22.47 o
   0  10   3      265.63      264.99     13.69 o
   1  10   3      659.55      645.58     21.30 o
   2  10   3      369.47      358.59     16.98 o
   3  10   3      367.40      350.19     11.50 o
   4  10   3       22.37       54.89     17.83 o
   5  10   3       19.63        2.35     34.56 o
  -5  11   3        5.17       16.42     36.05 o
  -4  11   3       16.45       37.53     12.67 o
  -3  11   3     4101.44     3905.89    101.66 o
  -2  11   3       24.64       21.82      9.38 o
  -1  11   3      297.21      296.91     16.35 o
   0  11   3        8.22        2.35     11.03 o
   1  11   3      297.49      341.81     15.49 o
   2  11   3       24.55       35.11     10.95 o
   3  11   3     4101.93     4040.28    103.39 o
   4  11   3       16.46       31.90     26.51 o
   5  11   3        5.14       20.25     36.75 o
  -4  12   3      143.38      128.26     36.13 o
  -3  12   3      135.14      145.93     14.16 o
  -2  12   3      786.21      853.31     29.44 o
  -1  12   3       13.24       10.17     10.17 o
   0  12   3      923.24      946.02     31.02 o
   1  12   3       13.19        7.04     10.24 o
   2  12   3      786.80      845.17     29.28 o
   3  12   3      134.89      123.25      9.31 o
   4  12   3      143.33      145.31     33.71 o
   5  12   3       42.36       55.36     41.21 o
  -4  13   3       13.91      -16.42     27.45 o
  -3  13   3      988.38      923.47     33.98 o
  -2  13   3      230.59      236.61     14.63 o
  -1  13   3       21.10       28.85     10.79 o
   0  13   3      913.90     1023.11     39.39 o
   1  13   3       21.07       12.43     10.09 o
   2  13   3      230.57      261.33     19.01 o
   3  13   3      987.99      966.46     27.87 o
   4  13   3       13.86      -15.56     26.43 o
  -3  14   3       15.22       34.48     15.79 o
  -2  14   3     1342.68     1352.74     39.10 o
  -1  14   3       68.41       81.09     14.08 o
   0  14   3        6.85       18.06     13.29 o
   1  14   3       68.53       71.32     13.22 o
   2  14   3     1342.54     1354.77     45.36 o
   3  14   3       15.11        9.46     10.16 o
   4  14   3       79.98       20.25     37.54 o
  -3  15   3      226.02      190.84     20.88 o
  -2  15   3      630.98      612.94     24.97 o
  -1  15   3       22.37        3.13     14.00 o
   0  15   3       13.65        0.78     13.45 o
   1  15   3       22.30       31.90     12.67 o
   2  15   3      631.12      639.55     26.92 o
   3  15   3      226.13      173.48     21.35 o
  -3  16   3        8.30      -16.42     29.71 o
  -2  16   3      622.09      599.13     26.06 o
  -1  16   3       77.82       86.18     15.56 o
   0  16   3       57.99       55.36     15.80 o
   1  16   3       77.97       80.55     15.56 o
   2  16   3      621.41      617.05     25.04 o
   3  16   3        8.30        3.91     19.63 o
  -3  17   3       20.84       63.96    186.10 o
  -2  17   3       11.45       54.89     31.90 o
  -1  17   3      451.95      444.79     22.45 o
   0  17   3       78.61       93.06     22.68 o
   1  17   3      451.84      442.44     29.42 o
   2  17   3       11.41       21.82     20.41 o
   3  17   3       20.76      -29.71     32.92 o
  -2  18   3        2.37        3.13     24.16 o
  -1  18   3      949.13      887.93     50.03 o
   0  18   3        0.01       71.31     30.73 o
   1  18   3      949.03      942.10     58.40 o
   2  18   3        2.36       20.25     31.20 o
   3  18   3       34.99      -24.24     45.43 o
  -1  19   3       16.35      -14.07     28.07 o
   0  19   3        7.18      -13.21     32.76 o
   1  19   3       16.43       15.56     24.24 o
  -1  20   3      134.81       92.51     34.41 o
   0  20   3      174.88      192.39     36.44 o
   1  20   3      134.55       98.54     36.05 o
   0  21   3       53.38       54.11     32.06 o
   0   0   4    44807.85    47652.77   4784.20 o
   1   0   4      528.75      500.53     16.31 o
   2   0   4      452.93      457.04     14.33 o
   3   0   4      192.25      188.60     12.28 o
   4   0   4        8.29       18.06      7.82 o
   5   0   4       34.44       36.83     13.21 o
   6   0   4       37.53       51.61     25.73 o
  -6   1   4       44.04       31.90     25.57 o
  -5   1   4      132.64      144.60     10.09 o
  -4   1   4      219.33      229.81     11.89 o
  -3   1   4      494.25      536.65     16.83 o
  -2   1   4      436.02      428.74     12.76 o
  -1   1   4     1484.87     1439.91     51.12 o
   0   1   4    19980.71    19911.20    852.82 o
   1   1   4     1484.34     1353.89     49.55 o
   2   1   4      435.55      377.07     13.08 o
   3   1   4      493.62      537.90     22.07 o
   4   1   4      219.37      205.87     12.83 o
   5   1   4      132.75      138.58     12.51 o
   6   1   4       44.06       96.88     22.60 o
  -6   2   4       81.67      107.05     49.19 o
  -5   2   4      132.22      156.96     21.74 o
  -4   2   4       68.03       73.66      7.19 o
  -3   2   4      429.87      395.62     10.02 o
  -2   2   4      886.40      931.44     27.36 o
  -1   2   4      846.24      803.93     27.00 o
   0   2   4       31.60       22.60      3.99 o
   1   2   4      845.60      752.35     24.57 o
   2   2   4      887.48      877.58     29.87 o
   3   2   4      430.25      395.62     18.94 o
   4   2   4       68.06       47.70      9.31 o
   5   2   4      132.09      156.25     12.59 o
   6   2   4       81.68       85.16     21.19 o
  -6   3   4       17.13       42.07     45.35 o
  -5   3   4      906.77      962.86     55.58 o
  -4   3   4       25.96       23.38     10.79 o
  -3   3   4     1355.07     1337.39     36.85 o
  -2   3   4     1275.90     1332.36     42.93 o
  -1   3   4     3309.80     3120.87    113.22 o
   0   3   4       26.10       34.49      6.26 o
   1   3   4     3308.69     3149.16     94.82 o
   2   3   4     1276.52     1255.77     41.67 o
   3   3   4     1355.16     1272.70     51.91 o
   4   3   4       25.97       33.47      9.38 o
   5   3   4      906.60      938.66     32.57 o
   6   3   4       17.08       28.23     17.20 o
  -6   4   4       71.93      120.19     39.88 o
  -5   4   4      159.24      189.34     24.64 o
  -4   4   4      191.18      223.07     14.24 o
  -3   4   4      163.53      183.26      9.86 o
  -2   4   4      137.37      134.07      9.70 o
  -1   4   4     6593.22     6522.11    214.90 o
   0   4   4        0.01        7.82      5.47 o
   1   4   4     6592.55     6426.42    154.33 o
   2   4   4      136.98      125.15     10.01 o
   3   4   4      163.63      182.48     13.61 o
   4   4   4      191.16      182.47     14.39 o
   5   4   4      159.11      161.19     16.35 o
   6   4   4       71.94       52.47     32.84 o
  -6   5   4        3.85       23.38     29.79 o
  -5   5   4      123.10      100.26     21.82 o
  -4   5   4       23.48       59.97     13.84 o
  -3   5   4       46.53       57.87      9.38 o
  -2   5   4     1148.53     1290.87     38.27 o
  -1   5   4     5618.94     5675.23    199.89 o
   0   5   4      353.16      319.70     11.98 o
   1   5   4     5616.13     5624.19    169.37 o
   2   5   4     1148.37     1205.79     44.70 o
   3   5   4       46.51       44.65     11.57 o
   4   5   4       23.65       21.03     11.03 o
   5   5   4      122.86      149.37     28.70 o
   6   5   4        3.91        7.82     35.97 o
  -5   6   4       34.86       57.00     21.97 o
  -4   6   4      488.34      490.86     19.80 o
  -3   6   4      135.76      122.63      9.31 o
  -2   6   4       58.15       53.26      7.74 o
  -1   6   4      942.92      995.94     31.84 o
   0   6   4     2429.89     2389.57     71.35 o
   1   6   4      943.57      997.75     28.31 o
   2   6   4       58.16       57.87      4.69 o
   3   6   4      135.61      135.38     11.73 o
   4   6   4      488.40      510.89     18.94 o
   5   6   4       34.86       61.77     23.30 o
  -5   7   4       31.69       51.61     20.49 o
  -4   7   4     2592.12     2602.95     71.43 o
  -3   7   4      227.21      244.45     12.28 o
  -2   7   4     1387.34     1374.95     39.45 o
  -1   7   4      865.82      910.80     30.41 o
   0   7   4        2.91        0.00      7.82 o
   1   7   4      865.76      910.80     27.04 o
   2   7   4     1386.68     1404.13     41.96 o
   3   7   4      227.14      242.65     16.58 o
   4   7   4     2591.88     2529.16    140.90 o
   5   7   4       31.58       28.85     12.59 o
  -5   8   4      129.43       86.18     38.95 o
  -4   8   4       89.12       87.74     11.50 o
  -3   8   4      214.22      219.72     13.30 o
  -2   8   4       78.61       83.13      9.15 o
  -1   8   4      240.18      227.28     10.95 o
   0   8   4      867.21      868.98     28.06 o
   1   8   4      240.09      240.11     12.13 o
   2   8   4       78.94      109.41      7.04 o
   3   8   4      214.28      218.08     14.86 o
   4   8   4       88.85       54.90     16.58 o
   5   8   4      129.47      130.83     34.57 o
  -5   9   4        5.77       39.25     41.68 o
  -4   9   4       19.75       23.38     10.79 o
  -3   9   4      123.41      129.51     11.50 o
  -2   9   4      987.62     1007.49     31.96 o
  -1   9   4      862.54      844.07     24.36 o
   0   9   4      544.47      576.39     21.53 o
   1   9   4      863.21      878.62     31.49 o
   2   9   4      988.25     1009.21     28.44 o
   3   9   4      123.12      103.08     14.78 o
   4   9   4       19.80       16.42     30.65 o
   5   9   4        5.86        5.55     30.57 o
  -5  10   4       66.92       83.12     74.91 o
  -4  10   4       26.48       35.81     12.35 o
  -3  10   4      533.67      531.37     19.33 o
  -2  10   4      375.53      326.52     15.18 o
  -1  10   4      341.09      330.59     13.22 o
   0  10   4      154.31      162.61     12.83 o
   1  10   4      340.91      354.38     17.92 o
   2  10   4      376.04      380.11     14.16 o
   3  10   4      533.17      522.37     15.34 o
   4  10   4       26.37       14.86     17.28 o
   5  10   4       66.90       15.56     27.37 o
  -5  11   4      324.46      354.26     41.07 o
  -4  11   4       41.52       17.12     13.21 o
  -3  11   4     1805.11     1733.73     51.28 o
  -2  11   4       48.13       31.28     11.89 o
  -1  11   4        3.29      -10.16     10.16 o
   0  11   4        3.14        5.55     11.81 o
   1  11   4        3.28        3.91      9.46 o
   2  11   4       48.32       46.14      8.76 o
   3  11   4     1805.68     1797.24     47.51 o
   4  11   4       41.40       14.86     25.88 o
   5  11   4      324.52      436.47     52.56 o
  -4  12   4       37.91        6.18     31.20 o
  -3  12   4      133.13      143.90     16.11 o
  -2  12   4      800.21      832.26     30.69 o
  -1  12   4        0.53       -7.04      8.60 o
   0  12   4     1437.55     1437.30     40.38 o
   1  12   4        0.53      -10.87     10.87 o
   2  12   4      799.76      833.83     25.84 o
   3  12   4      132.83      139.28      9.23 o
   4  12   4       37.93       49.26     33.78 o
   5  12   4        0.04        2.35     32.14 o
  -4  13   4       10.80       37.53     31.20 o
  -3  13   4      228.20      185.53     17.52 o
  -2  13   4      354.02      351.19     18.85 o
  -1  13   4       76.08       57.87     11.03 o
   0  13   4      343.96      384.46     19.72 o
   1  13   4       76.36       84.61     11.81 o
   2  13   4      353.84      361.75     15.96 o
   3  13   4      228.50      208.29     12.91 o
   4  13   4       10.81      -35.34     35.34 o
  -3  14   4       47.28       63.96     14.78 o
  -2  14   4      177.14      175.74     16.35 o
  -1  14   4      560.89      532.64     20.66 o
   0  14   4      256.79      296.86     21.20 o
   1  14   4      561.31      589.61     23.09 o
   2  14   4      177.10      169.09     13.06 o
   3  14   4       47.29       43.95      9.23 o
  -3  15   4       51.14       55.36     17.91 o
  -2  15   4       41.64       47.70     16.58 o
  -1  15   4      432.92      403.33     19.09 o
   0  15   4       74.73       96.34     15.95 o
   1  15   4      432.98      449.57     21.36 o
   2  15   4       41.89       52.47     12.59 o
   3  15   4       51.13       33.47     16.50 o
  -3  16   4      160.86      123.25     34.18 o
  -2  16   4      160.26      174.25     22.91 o
  -1  16   4     1435.07     1411.08     46.23 o
   0  16   4       11.64       39.25     14.00 o
   1  16   4     1434.72     1444.92     46.85 o
   2  16   4      160.31      143.28     18.07 o
   3  16   4      160.88      112.30     24.32 o
   4  16   4      184.61      127.63     45.52 o
  -3  17   4       20.97        6.18     38.16 o
  -2  17   4      130.90      107.61     27.29 o
   0  17   4       47.92       62.63     17.28 o
   1  17   4      241.63      291.98     21.98 o
   2  17   4      131.11      143.27     22.76 o
  -3  18   4       82.39      156.24     42.62 o
  -2  18   4      281.20      177.95     35.04 o
  -1  18   4      121.36      124.50     19.32 o
   0  18   4      587.89      628.20     50.47 o
   1  18   4      121.39      129.50     20.33 o
   2  18   4      281.25      291.99     49.67 o
   3  18   4       82.22      121.36     54.19 o
  -1  19   4      225.10      223.84     38.48 o
   0  19   4      422.55      333.58     44.98 o
   1  19   4      225.27      175.74     30.42 o
  -1  20   4       16.25       49.26     34.56 o
   0  20   4      728.43      584.20     60.89 o
   1  20   4       16.24        1.56     34.64 o
   0  21   4      319.34      279.71     51.47 o
   1   0   5      273.75      274.41     10.18 o
   2   0   5     2652.72     2468.96     66.99 o
   3   0   5       14.63       17.12      5.55 o
   4   0   5        5.59       10.87     10.16 o
   5   0   5       81.19       74.21     13.45 o
   6   0   5      168.15      154.85     32.69 o
  -6   1   5      132.26      148.66     41.60 o
  -5   1   5      132.36      122.63     12.98 o
  -4   1   5       90.22      104.79      8.60 o
  -3   1   5     1517.83     1506.88     39.14 o
  -2   1   5      190.45      187.06      7.67 o
  -1   1   5      666.00      586.81     21.72 o
   0   1   5      208.22      181.88      8.30 o
   1   1   5      667.53      594.97     21.88 o
   2   1   5      190.30      168.44      7.28 o
   3   1   5     1517.68     1476.60     55.93 o
   4   1   5       89.88       82.11     11.18 o
   5   1   5      132.15      156.25     12.59 o
   6   1   5      132.37      164.77     22.99 o
  -6   2   5       37.75       54.89     31.51 o
  -5   2   5      196.95      204.21     21.59 o
  -4   2   5       42.85       45.43      5.63 o
  -3   2   5      347.95      360.72     11.66 o
  -2   2   5      551.14      501.22     15.04 o
  -1   2   5      835.44      727.76     30.21 o
   0   2   5      943.91      860.08     36.16 o
   1   2   5      834.37      772.25     26.45 o
   2   2   5      550.78      490.02     16.13 o
   3   2   5      347.81      336.70     14.40 o
   4   2   5       42.72       27.37     12.59 o
   5   2   5      197.01      226.34     18.54 o
   6   2   5       37.89       31.90     20.25 o
  -6   3   5       19.27       43.16     26.43 o
  -5   3   5       11.85       25.88     19.63 o
  -4   3   5      464.97      482.17     20.89 o
  -3   3   5      370.45      410.19     16.98 o
  -2   3   5      214.27      201.07     10.33 o
  -1   3   5      200.25      164.88      9.31 o
   0   3   5      148.30      132.16      8.37 o
   1   3   5      200.12      166.99      8.69 o
   2   3   5      214.47      224.78     12.60 o
   3   3   5      370.63      423.88     21.91 o
   4   3   5      464.98      435.46     19.88 o
   5   3   5       11.94       55.36     14.15 o
   6   3   5       19.27       13.21     21.74 o
  -6   4   5       11.47       26.51     34.25 o
  -5   4   5      414.36      384.44     28.56 o
  -4   4   5       44.50       48.48     12.43 o
  -3   4   5       32.13       25.88      8.52 o
  -2   4   5     1185.02     1255.12     35.69 o
  -1   4   5     1986.12     1950.98     66.94 o
   0   4   5      697.06      706.28     26.82 o
   1   4   5     1984.88     1916.41     61.42 o
   2   4   5     1184.41     1161.70     49.65 o
   3   4   5       31.95       28.85     13.22 o
   4   4   5       44.69       68.03     11.10 o
   5   4   5      414.69      431.85     25.58 o
   6   4   5       11.46      -14.86     41.44 o
  -6   5   5       47.00       28.23     29.09 o
  -5   5   5       19.48       62.63     25.26 o
  -4   5   5      606.73      606.09     20.66 o
  -3   5   5        2.20       15.56      8.60 o
  -2   5   5      613.62      596.80     20.52 o
  -1   5   5       56.53       50.05      7.12 o
   0   5   5       92.99      100.27      7.82 o
   1   5   5       56.54       54.12      5.32 o
   2   5   5      613.91      564.46     25.29 o
   3   5   5        2.24        3.13     10.16 o
   4   5   5      606.18      653.83     28.65 o
   5   5   5       19.52       71.78     17.05 o
   6   5   5       47.01       52.47     31.98 o
  -5   6   5       80.55      111.12     23.62 o
  -4   6   5       41.12       45.43     10.17 o
  -3   6   5       46.12       32.84      8.68 o
  -2   6   5      351.34      390.02     13.23 o
  -1   6   5     1748.88     1777.73     52.03 o
   0   6   5      147.59      128.92      8.92 o
   1   6   5     1748.77     1761.22     44.72 o
   2   6   5      350.87      362.95     10.64 o
   3   6   5       45.99       57.01     10.17 o
   4   6   5       41.16       89.30     15.87 o
   5   6   5       80.86       10.17     28.15 o
  -5   7   5       59.13       64.82     25.65 o
  -4   7   5      463.51      493.26     19.87 o
  -3   7   5      272.10      257.76     13.46 o
  -2   7   5      780.44      848.81     24.44 o
  -1   7   5     1308.59     1319.90     44.80 o
   0   7   5      310.82      312.57     12.83 o
   1   7   5     1308.73     1367.13     33.11 o
   2   7   5      781.04      827.74     22.56 o
   3   7   5      271.97      277.87     17.68 o
   4   7   5      463.14      461.49     25.27 o
   5   7   5       59.14      100.80     27.53 o
  -5   8   5       26.99       41.36     19.39 o
  -4   8   5      193.74      208.28     20.96 o
  -3   8   5      149.41      136.63     11.73 o
  -2   8   5        8.80        3.91      7.90 o
  -1   8   5     2113.30     2181.36     68.06 o
   0   8   5       86.53       89.31      8.45 o
   1   8   5     2112.37     2281.95     69.63 o
   2   8   5        8.78        9.46      6.33 o
   3   8   5      149.49      164.09     17.91 o
   4   8   5      194.09      134.68     18.15 o
   5   8   5       27.11       17.12     31.90 o
  -5   9   5      143.27      174.94     25.89 o
  -4   9   5       85.00       75.15     11.65 o
  -3   9   5      595.75      589.67     20.35 o
  -2   9   5       25.88       39.25      9.46 o
  -1   9   5       72.29       68.04      8.76 o
   0   9   5      356.76      387.84     17.61 o
   1   9   5       72.17       70.38      8.45 o
   2   9   5       25.86       14.07      6.26 o
   3   9   5      595.47      548.34     30.13 o
   4   9   5       84.99       97.98     15.48 o
   5   9   5      143.31      123.25     31.05 o
  -5  10   5      245.94      368.07     84.78 o
  -4  10   5       51.84       68.03     18.92 o
  -3  10   5      499.21      499.56     20.03 o
  -2  10   5      144.95      168.39     12.36 o
  -1  10   5      467.61      570.79     24.03 o
   0  10   5      700.47      706.73     25.29 o
   1  10   5      467.00      507.16     18.94 o
   2  10   5      144.89      166.90     10.09 o
   3  10   5      499.37      481.02     13.46 o
   4  10   5       51.90       61.77     17.99 o
   5  10   5      245.79      273.20     42.55 o
  -4  11   5       33.99       40.66     17.83 o
  -3  11   5      634.80      655.24     24.34 o
  -2  11   5      392.85      398.89     17.84 o
  -1  11   5       53.02       68.97     11.18 o
   0  11   5       70.37       71.32     10.40 o
   1  11   5       53.32       50.83      7.98 o
   2  11   5      392.80      368.21     15.02 o
   3  11   5      634.65      608.83     16.59 o
   4  11   5       34.04       42.07     29.01 o
   5  11   5      225.87      310.42     51.23 o
  -3  12   5      153.18      145.31     15.49 o
  -2  12   5       28.04       35.11     12.59 o
  -1  12   5      210.21      201.02     14.31 o
   0  12   5     1759.11     1853.14     65.11 o
   1  12   5      210.17      241.78     13.06 o
   2  12   5       28.17       26.51     10.09 o
   3  12   5      152.82      156.26      8.37 o
   4  12   5        5.90      -23.38     30.57 o
  -3  13   5      171.05      159.08     21.90 o
  -2  13   5      153.07      169.09     13.84 o
  -1  13   5      229.87      213.15     14.71 o
   0  13   5      488.37      512.19     19.02 o
   1  13   5      229.66      244.44     13.14 o
   2  13   5      152.81      163.30     12.12 o
   3  13   5      171.08      137.96      9.23 o
   4  13   5       40.26       73.66     39.33 o
  -3  14   5       59.85       65.76     18.61 o
  -2  14   5        4.50       -8.60     16.42 o
  -1  14   5      158.42      164.08     14.31 o
   0  14   5      687.08      685.78     24.89 o
   1  14   5      158.36      190.05     13.14 o
   2  14   5        4.44       23.38     11.65 o
   3  14   5       59.71       73.66      9.62 o
   4  14   5      321.65      289.18     45.68 o
  -3  15   5       41.91       38.16     16.26 o
  -2  15   5      569.62      604.58     30.28 o
  -1  15   5      165.18      129.52     17.83 o
   0  15   5      122.56      134.04     14.86 o
   1  15   5      165.10      168.39     14.55 o
   2  15   5      569.43      589.56     23.08 o
   3  15   5       41.89       18.77     16.50 o
   4  15   5       41.06       37.53     36.67 o
  -3  16   5       19.32      -11.65     31.12 o
  -2  16   5       16.91       21.82     17.98 o
  -1  16   5       63.40       59.59     21.11 o
   0  16   5       89.03      126.37     19.47 o
   1  16   5       63.28       86.72     16.66 o
   2  16   5       16.83       57.00     19.39 o
   3  16   5       19.29       50.83     17.12 o
   4  16   5      166.78      172.76     44.11 o
  -3  17   5        1.03       34.48     37.45 o
  -2  17   5       14.10       -9.46     29.09 o
   0  17   5       28.31       29.71     14.93 o
   1  17   5      301.27      338.70     33.95 o
   2  17   5       14.14        2.35     19.63 o
   3  17   5        1.01      -26.51     37.38 o
  -2  18   5        1.39       18.06     27.37 o
  -1  18   5       69.55       62.64     27.45 o
   0  18   5       44.17       17.12     17.12 o
   1  18   5       69.57      107.60     27.29 o
   2  18   5        1.38      -36.05     36.05 o
   3  18   5        2.89       42.07     47.54 o
  -1  19   5      154.70      163.29     41.45 o
   0  19   5       20.31       90.94     38.94 o
   1  19   5      154.47      159.07     50.76 o
  -1  20   5      116.41      113.55     33.39 o
   0  20   5       24.23       -9.46     39.25 o
   1  20   5      116.31      168.37     37.77 o
   1   0   6      326.20      304.90     11.74 o
   2   0   6      518.46      516.28     16.52 o
   3   0   6       68.02       75.15      7.74 o
   4   0   6      786.02      739.70     28.89 o
   5   0   6      699.99      801.51     26.92 o
   6   0   6      275.61      228.94     33.01 o
  -6   1   6      265.73      202.66     31.05 o
  -5   1   6        5.25       -8.60     11.02 o
  -4   1   6       88.66       97.99      8.84 o
  -3   1   6     2010.81     2020.10     60.46 o
  -2   1   6     4154.61     3853.25    115.26 o
  -1   1   6       58.76       54.90      6.26 o
   0   1   6      782.82      657.36     30.15 o
   1   1   6       58.80       46.93      6.10 o
   2   1   6     4154.69     3941.06    148.33 o
   3   1   6     2009.68     1965.05     57.16 o
   4   1   6       88.44       81.10     10.09 o
   5   1   6        5.26       50.82     13.14 o
   6   1   6      265.61      258.58     33.32 o
  -5   2   6      114.49      169.86     33.55 o
  -4   2   6      147.21      139.92      5.94 o
  -3   2   6      994.55     1020.04     28.60 o
  -2   2   6      332.58      338.88     11.35 o
  -1   2   6     1072.78      979.74     33.29 o
   0   2   6     2373.81     2135.42     75.39 o
   1   2   6     1072.45      985.00     31.65 o
   2   2   6      333.04      306.71     10.80 o
   3   2   6      994.88     1027.18     44.82 o
   4   2   6      146.83      131.47     12.83 o
   5   2   6      114.35      144.60     14.78 o
   6   2   6      131.54      104.79     20.65 o
  -6   3   6       54.09       68.03     39.25 o
  -5   3   6      171.83      163.30     25.73 o
  -4   3   6      214.95      221.36     13.30 o
  -3   3   6     1051.79     1115.17     39.26 o
  -2   3   6     1838.67     1880.46     53.51 o
  -1   3   6      657.61      605.57     22.02 o
   0   3   6        9.20       25.02      6.18 o
   1   3   6      658.16      626.42     23.83 o
   2   3   6     1838.56     1844.16     55.40 o
   3   3   6     1051.61     1016.52     35.73 o
   4   3   6      215.02      193.98     20.26 o
   5   3   6      171.84      188.56     18.46 o
   6   3   6       54.03       87.74     27.21 o
  -5   4   6      144.22      118.33     15.80 o
  -4   4   6      411.33      428.45     18.54 o
  -3   4   6      107.71      111.76      9.46 o
  -2   4   6      668.09      652.91     24.28 o
  -1   4   6      139.04      153.48      7.59 o
   0   4   6     2398.23     2286.33     69.85 o
   1   4   6      139.17      166.94      8.68 o
   2   4   6      668.05      662.94     17.31 o
   3   4   6      107.58      116.53     12.67 o
   4   4   6      411.18      428.45     21.99 o
   5   4   6      144.37      128.88     26.04 o
   6   4   6        8.44       59.58     22.91 o
  -5   5   6       68.86       53.25     17.99 o
  -4   5   6      153.56      177.22     11.89 o
  -3   5   6      138.19      128.27     10.17 o
  -2   5   6       70.65       64.83      7.66 o
  -1   5   6     5175.46     5072.41    212.80 o
   0   5   6        6.27       13.21      7.12 o
   1   5   6     5175.43     5193.55    134.08 o
   2   5   6       70.82       68.98      3.75 o
   3   5   6      138.29      132.72     14.16 o
   4   5   6      153.46      166.90     15.88 o
   5   5   6       68.84       89.30     29.09 o
   6   5   6       28.32       29.71     33.54 o
  -5   6   6        2.44        2.35     20.41 o
  -4   6   6        4.26       16.42     10.24 o
  -3   6   6      407.50      395.55     16.67 o
  -2   6   6      411.25      449.71     17.77 o
  -1   6   6      654.04      654.41     22.87 o
   0   6   6        0.70       -7.12      7.12 o
   1   6   6      654.16      683.39     20.52 o
   2   6   6      411.83      455.65     14.32 o
   3   6   6      407.53      422.70     23.01 o
   4   6   6        4.27       15.56     13.21 o
   5   6   6        2.44       70.37     65.68 o
  -5   7   6       95.10       55.37     25.81 o
  -4   7   6      365.65      342.82     16.59 o
  -3   7   6      430.03      436.64     17.53 o
  -2   7   6      283.43      304.66     13.69 o
  -1   7   6      358.14      364.00     18.16 o
   0   7   6      123.11      105.36      8.60 o
   1   7   6      358.19      373.70     12.99 o
   2   7   6      283.15      309.51     10.80 o
   3   7   6      430.11      433.12     20.97 o
   4   7   6      365.65      333.59     19.40 o
   5   7   6       95.23       89.85     39.26 o
  -5   8   6      125.18      134.67     27.29 o
  -4   8   6      164.15      126.39     13.84 o
  -3   8   6      521.55      507.13     20.19 o
  -2   8   6      189.72      181.00     11.26 o
  -1   8   6      487.24      487.30     18.55 o
   0   8   6       34.90       35.81      8.68 o
   1   8   6      486.75      534.11     16.83 o
   2   8   6      189.95      191.64      8.53 o
   3   8   6      521.68      514.72     26.69 o
   4   8   6      164.26      152.82     17.99 o
   5   8   6      125.15      159.77     44.58 o
  -5   9   6       34.82       25.02     38.31 o
  -4   9   6       39.51       34.48     12.51 o
  -3   9   6       86.56      113.55     12.51 o
  -2   9   6       44.28       42.07     10.17 o
  -1   9   6      691.47      684.57     24.90 o
   0   9   6     5510.42     5883.50    189.94 o
   1   9   6      691.10      723.18     22.55 o
   2   9   6       44.30       63.50      7.12 o
   3   9   6       86.52       84.61     25.18 o
   4   9   6       39.50       31.28     15.64 o
   5   9   6       34.84       39.96     33.55 o
  -4  10   6        1.42        5.55     14.15 o
  -3  10   6       28.26       55.36     16.19 o
  -2  10   6      139.15      115.91     10.87 o
  -1  10   6      121.91      114.11     13.14 o
   0  10   6     2615.13     2814.38     95.21 o
   1  10   6      121.82      143.28     12.04 o
   2  10   6      139.00      154.86      9.07 o
   3  10   6       28.24       50.04     15.80 o
   4  10   6        1.42       14.86     14.86 o
   5  10   6       33.31       41.36     39.96 o
  -4  11   6       14.91       18.06     16.42 o
  -3  11   6      577.26      505.86     21.36 o
  -2  11   6      490.21      482.21     19.64 o
  -1  11   6      787.51      794.02     29.99 o
   0  11   6       29.43       35.11      9.31 o
   1  11   6      787.01      840.46     27.56 o
   2  11   6      489.57      484.72     16.04 o
   3  11   6      577.15      576.14     17.45 o
   4  11   6       14.84       18.06     32.06 o
   5  11   6       44.22       34.48     39.10 o
  -3  12   6      268.11      278.78     20.57 o
  -2  12   6       18.02       21.03     13.37 o
  -1  12   6      348.90      376.80     17.37 o
   0  12   6     1028.53     1122.40     39.40 o
   1  12   6      348.87      328.52     15.18 o
   2  12   6       18.05       29.71      9.46 o
   3  12   6      268.30      229.81     10.17 o
   4  12   6        0.68       -5.55     40.82 o
  -3  13   6      162.37      183.24     21.98 o
  -2  13   6      328.87      316.44     18.93 o
  -1  13   6       20.87       22.60     13.29 o
   0  13   6       98.47      103.07     11.89 o
   1  13   6       20.89       25.88     11.10 o
   2  13   6      328.63      347.03     15.65 o
   3  13   6      162.44      160.48     10.64 o
   4  13   6       43.83       34.48     57.79 o
  -3  14   6       33.03       65.76     42.15 o
  -2  14   6       10.44        3.13     14.78 o
  -1  14   6      578.89      562.77     23.87 o
   0  14   6        7.60       -0.78     11.89 o
   1  14   6      578.53      614.35     22.23 o
   2  14   6       10.42       25.02     10.09 o
   3  14   6       32.97       49.26      9.38 o
   4  14   6       61.64       85.16     45.43 o
  -3  15   6      192.94      204.21     24.01 o
  -1  15   6      122.58      160.48     15.56 o
   0  15   6       79.91       78.12     13.84 o
   1  15   6      122.49      143.27     14.08 o
   2  15   6      106.32      128.88     13.37 o
   3  15   6      193.03      188.56     20.73 o
   4  15   6      186.44      156.26     34.96 o
  -3  16   6        8.73       71.78     35.03 o
  -2  16   6      209.71      204.21     25.58 o
  -1  16   6      216.50      195.54     17.21 o
   0  16   6      563.05      580.09     26.92 o
   1  16   6      216.66      214.78     24.56 o
   2  16   6      209.63      200.22     17.44 o
   3  16   6        8.73       30.34     17.91 o
  -2  17   6      153.52      154.14     32.61 o
  -1  17   6       46.03       64.82     19.39 o
   0  17   6       18.70       20.25     36.75 o
   1  17   6       46.01       43.16     15.80 o
   2  17   6      153.49      159.07     40.20 o
   3  17   6       22.70       83.12     44.88 o
  -2  18   6      153.92       90.95     29.87 o
   0  18   6       18.41        3.13     20.96 o
   1  18   6      412.51      345.94     32.23 o
   3  18   6       76.88       86.72     45.28 o
  -1  19   6       66.32       66.70     25.10 o
   0  19   6        4.90        7.04     32.84 o
   1  19   6       66.28       93.60     35.74 o
  -1  20   6      325.25      284.41     45.29 o
   0  20   6      218.10      180.98     42.86 o
   1  20   6      325.41      269.55     54.21 o
   1   0   7      246.27      235.03      9.47 o
   2   0   7       15.74       18.06      6.18 o
   3   0   7      270.58      270.45     12.91 o
   4   0   7      325.64      290.16     15.26 o
   5   0   7        1.89       35.81     11.73 o
  -6   1   7       35.36       43.94     28.15 o
  -5   1   7       48.22       54.89     11.57 o
  -4   1   7      174.51      172.77     11.03 o
  -3   1   7      977.48      965.30     29.54 o
  -2   1   7      972.13      939.98     32.61 o
  -1   1   7     2273.82     2026.55     70.82 o
   0   1   7     1267.87     1100.72     46.48 o
   1   1   7     2274.59     2080.03     58.91 o
   2   1   7      971.97      967.66     38.34 o
   3   1   7      977.31      895.34     26.79 o
   4   1   7      174.99      179.42     12.75 o
   5   1   7       48.12       61.77     14.08 o
   6   1   7       35.32       87.73     27.21 o
  -5   2   7      237.50      275.94     25.11 o
  -4   2   7       57.37       76.63     10.79 o
  -3   2   7      695.77      668.53     23.18 o
  -2   2   7      346.93      328.63     13.15 o
  -1   2   7      348.04      313.71     11.90 o
   0   2   7      157.95      170.65      8.76 o
   1   2   7      347.56      307.76     16.68 o
   2   2   7      346.79      326.59     12.13 o
   3   2   7      696.15      667.04     26.00 o
   4   2   7       57.50       70.38     13.14 o
   5   2   7      237.57      319.35     23.00 o
   6   2   7       37.93       56.14     17.98 o
  -6   3   7       90.45       80.54     36.68 o
  -5   3   7       68.03      121.99     19.78 o
  -4   3   7      273.86      278.79     14.00 o
  -3   3   7      800.52      830.84     30.62 o
  -2   3   7     1290.49     1321.73     34.60 o
  -1   3   7       81.22       57.02      8.45 o
   0   3   7     2109.98     1990.89     60.16 o
   1   3   7       81.16       90.96      7.98 o
   2   3   7     1291.42     1273.33     48.01 o
   3   3   7      801.24      749.08     32.19 o
   4   3   7      274.17      290.14     19.09 o
   5   3   7       68.20      109.40     24.01 o
   6   3   7       90.59       70.38     21.11 o
  -6   4   7       34.09       20.25     31.98 o
  -5   4   7      109.55      126.37     18.22 o
  -4   4   7       94.91       91.50     10.71 o
  -3   4   7       68.58       70.38      9.38 o
  -2   4   7      444.19      470.13     16.99 o
  -1   4   7      863.60      833.45     27.52 o
   0   4   7      470.09      423.11     18.41 o
   1   4   7      863.60      857.84     27.91 o
   2   4   7      443.76      447.35     16.59 o
   3   4   7       68.54       62.64     11.03 o
   4   4   7       94.95       71.79     15.64 o
   5   4   7      109.64      139.90     28.47 o
   6   4   7       34.15       50.83     21.97 o
  -5   5   7       94.45       46.14     35.35 o
  -4   5   7      182.55      190.84     13.92 o
  -3   5   7      468.08      455.62     16.75 o
  -2   5   7      394.25      402.35     16.83 o
  -1   5   7      484.57      481.32     17.23 o
   0   5   7      477.29      452.33     17.86 o
   1   5   7      484.41      485.00     20.98 o
   2   5   7      394.04      401.25     12.37 o
   3   5   7      468.29      457.97     32.32 o
   4   5   7      182.82      169.88     17.52 o
   5   5   7       94.47      104.16     30.26 o
  -5   6   7      127.78      107.06     36.44 o
  -4   6   7      177.93      190.84     14.70 o
  -3   6   7       15.97       34.48      9.54 o
  -2   6   7      848.82      880.21     26.56 o
  -1   6   7      773.69      781.97     26.64 o
   0   6   7      209.82      213.98     10.64 o
   1   6   7      773.84      778.84     21.86 o
   2   6   7      849.05      832.74     25.85 o
   3   6   7       15.90       34.48     18.69 o
   4   6   7      178.02      153.45     17.28 o
   5   6   7      127.43      105.34     25.26 o
  -5   7   7        2.32       32.84     35.26 o
  -4   7   7      320.60      304.62     16.58 o
  -3   7   7        3.31        0.78     10.32 o
  -2   7   7      209.07      206.67     12.05 o
  -1   7   7     1421.29     1524.76     48.10 o
   0   7   7       64.46       50.05      7.90 o
   1   7   7     1422.42     1526.96     45.98 o
   2   7   7      208.67      237.49      9.47 o
   3   7   7        3.28       -7.04     11.73 o
   4   7   7      320.75      327.46     23.31 o
   5   7   7        2.30       25.02     30.49 o
  -5   8   7      100.28       46.14     32.69 o
  -4   8   7      105.21      102.45     11.89 o
  -3   8   7      607.21      625.54     22.39 o
  -2   8   7       98.16      124.50     11.26 o
  -1   8   7      224.40      187.83     11.50 o
   0   8   7     2188.64     2179.12     68.07 o
   1   8   7      223.95      234.93     11.11 o
   2   8   7       98.12      102.45      6.80 o
   3   8   7      607.11      591.10     32.64 o
   4   8   7      105.08      120.20     17.75 o
   5   8   7      100.46      128.87     43.79 o
  -5   9   7      132.66      190.82     41.76 o
  -4   9   7       20.27       33.47     17.12 o
  -3   9   7       29.75       16.42     11.81 o
  -2   9   7      335.56      350.20     16.74 o
  -1   9   7      541.87      544.52     20.90 o
   0   9   7     1199.66     1172.63     38.34 o
   1   9   7      542.03      610.35     19.34 o
   2   9   7      335.93      360.69     12.75 o
   3   9   7       29.87        6.18     14.07 o
   4   9   7       20.29       34.48     17.05 o
   5   9   7      132.55       91.50     36.91 o
  -4  10   7       29.53       53.25     14.70 o
  -3  10   7      103.81      120.20     13.45 o
  -2  10   7      287.97      309.48     15.72 o
  -1  10   7      856.62      947.70     34.46 o
   0  10   7     1004.41     1063.40     32.83 o
   1  10   7      857.89      951.15     32.82 o
   2  10   7      287.89      314.49     12.91 o
   3  10   7      103.78      115.90     19.24 o
   4  10   7       29.54       29.71     17.05 o
   5  10   7      273.72      242.63     47.95 o
  -4  11   7        8.90       -6.18     16.26 o
  -3  11   7       43.39       47.70     13.14 o
  -2  11   7       54.28       39.26     10.87 o
  -1  11   7      200.80      202.67     15.96 o
   0  11   7      988.33     1100.02     37.13 o
   1  11   7      200.69      218.86     12.44 o
   2  11   7       54.27       58.73      8.60 o
   3  11   7       43.29       45.43      6.41 o
   4  11   7        8.91       35.81     30.42 o
   5  11   7       57.52       97.98     48.72 o
  -3  12   7       96.49       87.74     17.83 o
  -2  12   7      279.99      255.01     16.11 o
  -1  12   7      150.93      166.90     12.28 o
   0  12   7        2.47       12.43     10.09 o
   1  12   7      150.96      143.28     12.04 o
   2  12   7      280.00      257.75     14.39 o
   3  12   7       96.75       95.25      7.66 o
   4  12   7       13.85       53.25     33.08 o
   5  12   7       23.78       66.70     48.40 o
  -3  13   7       13.10        8.60     15.56 o
  -2  13   7      253.05      242.64     16.58 o
  -1  13   7      943.26      938.94     32.58 o
   0  13   7      992.44     1125.93     37.59 o
   1  13   7      943.91      938.94     30.85 o
   2  13   7      253.23      259.54     14.39 o
   3  13   7       13.15       21.82      8.60 o
   4  13   7      178.49      247.92     80.16 o
  -3  14   7       24.13      102.43     36.20 o
  -2  14   7      132.28      116.53     19.32 o
  -1  14   7      655.61      672.57     26.14 o
   0  14   7      196.84      203.44     14.39 o
   1  14   7      655.35      669.67     23.17 o
   2  14   7      131.92      134.04     12.28 o
   3  14   7       24.02       28.23     14.86 o
   4  14   7      121.43      139.28     36.29 o
  -3  15   7       13.17        3.91     17.36 o
  -2  15   7      122.50      164.07     29.40 o
  -1  15   7      204.49      229.79     25.42 o
   0  15   7      165.84      169.87     13.84 o
   1  15   7      204.48      197.10     15.72 o
   2  15   7      122.52      129.51     14.00 o
   3  15   7       13.17       10.87     21.03 o
  -2  16   7      205.02      192.40     26.36 o
  -1  16   7      588.68      510.92     32.87 o
   0  16   7        5.07       34.48     21.97 o
   1  16   7      588.71      599.12     38.34 o
   2  16   7      205.11      194.75     16.42 o
   3  16   7       17.78       21.82     17.20 o
  -2  17   7      251.49      244.42     41.06 o
  -1  17   7      463.49      456.68     45.46 o
   0  17   7        3.84       51.61     39.02 o
   1  17   7      463.74      488.29     34.58 o
   2  17   7      251.40      238.32     44.90 o
   3  17   7      105.33      148.66     49.81 o
  -2  18   7      191.44      114.11     34.65 o
   0  18   7      190.18      113.56     25.65 o
   1  18   7      179.95      187.78     18.38 o
   2  18   7      191.43      186.22     42.00 o
   3  18   7       13.39       60.83     40.58 o
  -1  19   7      371.86      373.53     35.67 o
   0  19   7      391.65      378.94     45.76 o
   1  19   7      372.15      351.16     32.46 o
   2  19   7       55.19       68.03     39.25 o
   0  20   7        4.15      -35.26     35.26 o
   1  20   7       50.77       18.06     40.66 o
   0   0   8      131.23      140.66     12.60 o
   1   0   8     1250.32     1186.20     38.64 o
   2   0   8      894.60      815.40     27.20 o
   3   0   8      248.46      232.34     10.25 o
   4   0   8       34.86       36.83      9.54 o
   5   0   8       11.80       43.16     12.51 o
  -6   1   8       37.05       76.63     39.64 o
  -5   1   8      123.98      127.63     10.09 o
  -4   1   8      223.83      220.58      9.93 o
  -3   1   8      197.52      196.34     10.17 o
  -2   1   8      433.28      447.36     15.42 o
  -1   1   8      572.34      517.87     21.62 o
   0   1   8     3937.63     3530.21    130.60 o
   1   1   8      572.61      522.97     20.45 o
   2   1   8      432.87      434.45     16.36 o
   3   1   8      198.01      193.21     10.09 o
   4   1   8      223.89      265.86     14.63 o
   5   1   8      123.87      127.63     20.25 o
   6   1   8       37.04       79.05     32.84 o
  -5   2   8      242.41      257.72     26.91 o
  -4   2   8      140.70      159.07     12.67 o
  -3   2   8     2059.75     2014.79     57.86 o
  -2   2   8     4786.56     4646.25    138.10 o
  -1   2   8      613.80      586.23     18.96 o
   0   2   8      811.32      792.23     28.39 o
   1   2   8      612.87      605.35     19.27 o
   2   2   8     4784.98     4630.96    141.66 o
   3   2   8     2058.95     1942.48     54.33 o
   4   2   8      140.57      144.61     11.42 o
   5   2   8      242.59      227.22     25.26 o
   6   2   8        0.02       10.87     20.33 o
  -6   3   8      190.35      150.71     43.25 o
  -5   3   8      183.45      197.09     17.28 o
  -4   3   8      669.25      722.85     25.60 o
  -3   3   8      683.24      738.15     27.40 o
  -2   3   8       56.12       57.01      9.31 o
  -1   3   8      760.01      717.81     30.02 o
   0   3   8       88.70       81.11      8.06 o
   1   3   8      759.73      726.90     30.18 o
   2   3   8       56.09       55.37      6.26 o
   3   3   8      683.43      655.47     28.66 o
   4   3   8      669.20      679.88     30.60 o
   5   3   8      183.31      212.26     29.33 o
   6   3   8      190.52      182.46     24.17 o
  -5   4   8       39.04       15.56     19.39 o
  -4   4   8      183.00      184.74     15.17 o
  -3   4   8      101.91      129.51     10.79 o
  -2   4   8      266.32      269.62     11.97 o
  -1   4   8      735.10      789.90     23.59 o
   0   4   8       91.40       82.13      7.59 o
   1   4   8      733.85      723.68     27.11 o
   2   4   8      266.49      251.54      9.78 o
   3   4   8      101.82      108.78     12.28 o
   4   4   8      182.76      177.23     18.61 o
   5   4   8       39.01       39.25     24.16 o
  -5   5   8      217.46      183.25     24.95 o
  -4   5   8     1286.91     1305.75     46.54 o
  -3   5   8       19.42       43.94      9.23 o
  -2   5   8      632.64      686.01     24.90 o
  -1   5   8      846.37      834.69     25.86 o
   0   5   8      276.77      251.60     14.16 o
   1   5   8      845.96      850.99     31.04 o
   2   5   8      632.82      657.04     21.53 o
   3   5   8       19.49        6.18     11.73 o
   4   5   8     1285.82     1283.58     56.17 o
   5   5   8      217.65      318.33     33.94 o
  -5   6   8       52.30       24.24     21.19 o
  -4   6   8      962.25      987.47     33.44 o
  -3   6   8      342.54      331.57     15.26 o
  -2   6   8      224.80      213.17     10.64 o
  -1   6   8     3471.16     3559.00    107.21 o
   0   6   8       94.46       94.71      8.68 o
   1   6   8     3470.12     3565.70    120.78 o
   2   6   8      224.73      216.46      8.21 o
   3   6   8      342.68      323.44     22.14 o
   4   6   8      962.20      947.46     43.07 o
   5   6   8       52.29       49.26     35.34 o
  -5   7   8       68.25       79.06     60.21 o
  -4   7   8      154.56      152.82     15.88 o
  -3   7   8      536.12      537.82     20.74 o
  -2   7   8       46.61       55.36     10.01 o
  -1   7   8     1442.36     1496.39     43.31 o
   0   7   8      404.39      435.58     17.53 o
   1   7   8     1442.44     1487.68     47.55 o
   2   7   8       46.74       53.25      6.10 o
   3   7   8      535.88      564.12     31.93 o
   4   7   8      154.77      162.59     22.84 o
   5   7   8       68.19      101.89     37.85 o
  -5   8   8       74.96       50.05     47.08 o
  -4   8   8       56.58       74.21     20.25 o
  -3   8   8       33.15       31.90     11.03 o
  -2   8   8      102.27      111.13     11.81 o
  -1   8   8      138.75      136.64     11.11 o
   0   8   8      150.09      154.87     10.48 o
   1   8   8      138.52      134.69      9.07 o
   2   8   8      101.88       97.99      7.19 o
   3   8   8       33.31       63.96     16.97 o
   4   8   8       56.75       84.61     17.99 o
   5   8   8       74.91       79.06     34.33 o
  -5   9   8      196.05      -45.44    143.28 o
  -4   9   8       16.00        5.55     15.01 o
  -3   9   8      147.29      136.01     13.06 o
  -2   9   8      223.36      247.97     14.08 o
  -1   9   8      842.38      890.10     33.37 o
   0   9   8     1072.69     1072.84     32.99 o
   1   9   8      841.80      940.86     30.94 o
   2   9   8      223.61      252.35     10.64 o
   3   9   8      147.09      183.24     23.46 o
   4   9   8       15.94       44.65     17.91 o
   5   9   8      195.74      149.38     37.62 o
  -4  10   8       20.03       -1.56     13.37 o
  -3  10   8      477.93      466.36     19.33 o
  -2  10   8      145.50      137.96     13.14 o
  -1  10   8      103.67       96.90     11.03 o
   0  10   8       13.99       21.03      9.46 o
   1  10   8      103.66      104.80      9.15 o
   2  10   8      145.84      154.15     10.40 o
   3  10   8      478.29      494.53     32.32 o
   4  10   8       19.99      -33.47     33.47 o
   5  10   8       25.02       67.09     43.55 o
  -4  11   8        2.35        7.82     24.24 o
  -3  11   8      459.49      472.36     24.33 o
  -2  11   8      739.46      736.59     31.86 o
  -1  11   8       95.18       86.18     11.97 o
   0  11   8      398.26      433.11     17.45 o
   1  11   8       95.17      103.07      9.62 o
   2  11   8      740.00      747.24     25.99 o
   3  11   8      459.16      423.84     13.85 o
   4  11   8        2.35       48.48     47.54 o
   5  11   8       55.70       -3.91     44.73 o
  -3  12   8        9.18       28.23     19.63 o
  -2  12   8       14.59       46.92     14.15 o
  -1  12   8      166.48      159.08     13.37 o
   0  12   8      292.25      283.51     14.16 o
   1  12   8      166.54      187.79     11.50 o
   2  12   8       14.55       36.83      9.54 o
   3  12   8        9.28        9.46      7.04 o
   4  12   8        6.36       -1.56     35.42 o
  -3  13   8        7.26       -3.91     16.42 o
  -2  13   8       88.57       84.61     15.41 o
  -1  13   8      131.93      131.47     14.08 o
   0  13   8        1.22       14.86     10.16 o
   1  13   8      131.72      128.89     12.67 o
   2  13   8       88.67      102.44     10.79 o
   3  13   8        7.29        0.00      7.82 o
   4  13   8       96.79       57.87     31.51 o
  -4  14   8       30.93       35.11     39.10 o
  -3  14   8       17.63       23.38     22.75 o
  -2  14   8      212.34      223.85     24.25 o
  -1  14   8        1.26       -7.82     11.73 o
   0  14   8      165.53      190.83     15.49 o
   1  14   8        1.22       29.71     12.51 o
   2  14   8      212.36      220.56     14.16 o
   3  14   8       17.64       16.42     14.07 o
   4  14   8       30.95       89.84     39.80 o
  -3  15   8       37.30       39.25     27.99 o
  -2  15   8      437.04      376.79     34.74 o
  -1  15   8      402.46      389.93     25.43 o
   0  15   8      292.11      308.52     22.61 o
   1  15   8      402.66      411.21     23.78 o
   2  15   8      436.71      441.26     18.78 o
   3  15   8       37.32       31.28     16.26 o
   4  15   8       12.71       29.71     49.42 o
  -2  16   8       85.27      107.60     20.33 o
   0  16   8        0.52       14.07     18.69 o
   1  16   8      206.52      226.35     26.91 o
   2  16   8       85.30      101.89     14.08 o
   3  16   8        4.10       38.16     17.28 o
  -2  17   8       25.07       43.94     28.93 o
   0  17   8      174.36      177.22     24.56 o
   1  17   8       16.60       37.53     24.32 o
   2  17   8       25.00       27.37     31.28 o
  -2  18   8       73.76       28.85     31.20 o
   0  18   8       20.20      -14.07     31.20 o
   1  18   8       84.79      125.74     26.35 o
   2  18   8       73.73       51.61     44.65 o
  -1  19   8       55.46       99.07     26.74 o
   1  19   8       55.40       58.72     37.69 o
   2  19   8       60.49       32.84     35.27 o
   0  20   8      272.37      352.13     48.26 o
   1  20   8        8.78       50.04     43.94 o
   1   0   9       17.92       21.03      6.96 o
   2   0   9      595.91      630.06     19.66 o
   3   0   9       76.97       63.97      7.19 o
   4   0   9       75.19       70.38      7.98 o
   5   0   9      241.44      257.72     20.65 o
  -6   1   9        4.74       -3.13     34.25 o
  -5   1   9       87.36      101.89     12.43 o
  -4   1   9      179.10      160.49      9.23 o
  -3   1   9      276.02      289.22     11.42 o
  -2   1   9      379.72      357.67     13.77 o
  -1   1   9      280.01      291.21     12.44 o
   0   1   9        5.70        4.61      7.82 o
   1   1   9      281.07      265.07     12.76 o
   2   1   9      379.96      372.62     12.99 o
   3   1   9      276.23      263.17     15.41 o
   4   1   9      179.43      173.48     14.70 o
   5   1   9       87.26       83.13     19.39 o
  -6   2   9      233.32      228.93     45.68 o
  -5   2   9      165.41      183.94     31.13 o
  -4   2   9      353.79      351.19     13.61 o
  -3   2   9      151.33      151.42     16.50 o
  -2   2   9      182.72      193.22     10.09 o
  -1   2   9      660.39      654.55     25.78 o
   0   2   9     1906.12     1771.07     70.84 o
   1   2   9      659.50      660.27     23.04 o
   2   2   9      182.77      181.72      9.07 o
   3   2   9      151.43      148.68      7.51 o
   4   2   9      353.70      360.66     20.18 o
   5   2   9      165.34      203.42     26.36 o
   6   2   9      233.48      310.42     42.39 o
  -5   3   9        0.92       -0.78     22.99 o
  -4   3   9       64.12       86.72     12.51 o
  -3   3   9      122.39      122.01      8.06 o
  -2   3   9      811.81      789.68     23.58 o
  -1   3   9      155.71      163.34     10.72 o
   0   3   9       36.01       40.66      7.82 o
   1   3   9      155.85      156.30      9.07 o
   2   3   9      811.97      794.38     23.66 o
   3   3   9      122.45      142.57      7.98 o
   4   3   9       64.05       69.44     14.00 o
   5   3   9        0.90       56.14     25.18 o
  -5   4   9       65.11       93.60     18.92 o
  -4   4   9      148.79      131.47     10.87 o
  -3   4   9      230.96      203.46     14.39 o
  -2   4   9      471.13      481.16     17.22 o
  -1   4   9       56.44       67.10      7.82 o
   0   4   9       16.03        3.91      7.90 o
   1   4   9       56.67       66.71      7.74 o
   2   4   9      471.56      472.55     17.06 o
   3   4   9      230.56      240.07     16.51 o
   4   4   9      149.01      136.63     17.68 o
   5   4   9       64.93       81.09     23.69 o
  -5   5   9       61.54       10.87     26.59 o
  -4   5   9      529.81      544.33     22.22 o
  -3   5   9       65.34       66.70     13.22 o
  -2   5   9      219.61      223.11     10.87 o
  -1   5   9      359.04      365.10     16.04 o
   0   5   9        2.63       -7.82      7.82 o
   1   5   9      358.74      351.33     13.62 o
   2   5   9      219.48      205.90     10.40 o
   3   5   9       65.36       50.05     11.10 o
   4   5   9      530.41      536.50     40.14 o
   5   5   9       61.52       61.78     35.19 o
  -5   6   9       67.26       80.54     21.11 o
  -4   6   9      388.99      387.73     19.79 o
  -3   6   9      166.12      164.80     15.80 o
  -2   6   9       43.84       64.83     10.79 o
  -1   6   9      490.67      493.51     16.13 o
   0   6   9     1221.05     1142.76     37.89 o
   1   6   9      490.64      516.13     19.10 o
   2   6   9       43.76       52.47      6.10 o
   3   6   9      166.10      150.72     15.10 o
   4   6   9      388.95      340.79     21.67 o
   5   6   9       67.27       48.48     39.72 o
  -5   7   9       33.74       43.16     26.43 o
  -4   7   9       54.66       59.59     11.65 o
  -3   7   9       69.05       79.61     11.50 o
  -2   7   9      331.44      340.82     14.47 o
  -1   7   9       57.21       71.79      9.93 o
   0   7   9      783.13      807.06     23.89 o
   1   7   9       57.48       60.84      6.96 o
   2   7   9      331.15      343.95     11.42 o
   3   7   9       69.03       71.79     15.64 o
   4   7   9       54.79       65.76     17.20 o
   5   7   9       33.70       87.73     35.11 o
  -5   8   9        8.07       53.25     80.38 o
  -4   8   9        1.93        3.91     15.64 o
  -3   8   9       26.25       14.07     17.98 o
  -2   8   9       89.06      107.06     11.03 o
  -1   8   9      352.09      353.38     16.82 o
   0   8   9      168.66      199.46     11.89 o
   1   8   9      352.54      377.95     14.16 o
   2   8   9       89.08      106.51      6.96 o
   3   8   9       26.34       47.70     18.14 o
   4   8   9        1.90        2.35     23.54 o
   5   8   9        8.12       -3.13     31.12 o
  -4   9   9       17.65        7.82     14.07 o
  -3   9   9      108.56      114.73     13.22 o
  -2   9   9      160.29      153.45     11.81 o
  -1   9   9       88.53       98.54     10.01 o
   0   9   9        0.10       -8.44      8.44 o
   1   9   9       88.33      106.51      9.23 o
   2   9   9      160.18      164.79      9.31 o
   3   9   9      108.64       92.52     20.41 o
   4   9   9       17.68       18.06     19.47 o
   5   9   9      274.93      218.85     39.73 o
  -4  10   9       65.25       65.76     20.41 o
  -3  10   9      175.68      188.57     14.63 o
  -2  10   9      108.10      120.20     13.45 o
  -1  10   9      691.50      726.08     27.17 o
   0  10   9      775.62      846.99     24.43 o
   1  10   9      692.31      745.81     24.43 o
   2  10   9      107.97      103.07      8.52 o
   3  10   9      175.73      170.58     19.71 o
   4  10   9       65.39       46.92     32.92 o
   5  10   9      238.89      330.45     45.75 o
  -4  11   9       49.88       51.61     29.71 o
  -3  11   9       44.90       55.36     15.80 o
  -2  11   9      226.89      251.48     18.62 o
  -1  11   9      699.21      741.14     27.40 o
   0  11   9      189.38      193.20     14.00 o
   1  11   9      698.92      732.06     25.76 o
   2  11   9      226.87      234.03     11.97 o
   3  11   9       44.98       38.16      6.26 o
   4  11   9       49.85      161.16     53.95 o
   5  11   9       23.39      442.18    134.10 o
  -3  12   9       61.48       67.09     21.11 o
  -2  12   9        1.27       17.12     12.51 o
  -1  12   9      213.27      224.72     18.46 o
   0  12   9      286.40      324.42     16.12 o
   1  12   9      213.37      201.88     15.10 o
   2  12   9        1.27        0.00      7.82 o
   3  12   9       61.44       63.50      8.45 o
   4  12   9       83.70       -7.82     36.75 o
  -4  13   9       14.95       10.87     35.81 o
  -3  13   9       73.35       89.85     29.17 o
  -2  13   9      722.03      638.25     31.07 o
  -1  13   9      228.73      201.02     18.22 o
   0  13   9      612.75      695.96     29.51 o
   1  13   9      229.14      215.57     14.78 o
   2  13   9      722.67      725.91     24.11 o
   3  13   9       73.34       79.61      9.46 o
   4  13   9       15.02       31.90     42.93 o
  -3  14   9       44.90       21.03     29.01 o
  -2  14   9      225.58      187.01     22.21 o
  -1  14   9      127.82       96.35     20.33 o
   0  14   9      234.42      207.44     18.54 o
   1  14   9      127.72      150.00     14.39 o
   2  14   9      225.55      241.76     13.92 o
   3  14   9       44.72       46.92     14.15 o
   4  14   9       69.47       93.60     38.39 o
  -3  15   9       26.49        0.00      7.82 o
  -2  15   9       97.93      104.16     31.44 o
  -1  15   9      125.26      117.15     24.24 o
   0  15   9        0.05       14.07     14.86 o
   1  15   9      125.27      137.95     13.76 o
   2  15   9       98.08       65.77     12.67 o
   3  15   9       26.47       25.02     15.64 o
   4  15   9       28.03      -21.82     44.41 o
  -2  16   9      116.25      111.75     28.93 o
  -1  16   9       24.17      -20.25     24.16 o
   0  16   9        4.90       -7.04     17.98 o
   1  16   9       24.24       43.94     14.86 o
   2  16   9      116.50      135.37     18.22 o
   3  16   9       24.95       28.85     32.76 o
  -2  17   9       54.22       32.84     30.42 o
  -1  17   9      199.98      150.01     29.49 o
   0  17   9        0.94       31.28     16.26 o
   1  17   9      200.14      197.09     22.76 o
   2  17   9       54.09       39.96     40.66 o
   3  17   9       39.96       -3.13     40.50 o
  -2  18   9       13.72       40.66     41.36 o
  -1  18   9      184.89      163.30     33.63 o
   0  18   9        3.36       30.34     34.17 o
   1  18   9      184.83      177.22     29.02 o
   2  18   9       13.66       -9.46     37.69 o
  -1  19   9       69.29       29.71     25.96 o
   1  19   9       69.13       88.28     57.79 o
   2  19   9        5.94       84.60     43.71 o
  -1  20   9       53.77       -8.60     32.84 o
   0  20   9       84.15       93.06     37.77 o
   1  20   9       53.79       53.25     40.04 o
   1   0  10      153.44      142.61      9.39 o
   2   0  10      629.55      635.70     19.73 o
   3   0  10      400.27      402.28     14.55 o
   4   0  10      110.08      114.72     11.97 o
   5   0  10      397.43      406.65     24.80 o
  -5   1  10      226.29      236.60     13.77 o
  -4   1  10       21.99       26.51     10.09 o
  -3   1  10      244.22      226.39     10.95 o
  -2   1  10      646.74      632.90     19.73 o
  -1   1  10      747.52      729.73     24.21 o
   0   1  10     1316.34     1347.66     47.35 o
   1   1  10      747.62      757.23     27.74 o
   2   1  10      647.67      628.68     19.66 o
   3   1  10      244.51      223.10     10.01 o
   4   1  10       21.94       23.38     10.79 o
   5   1  10      226.40      187.79     24.56 o
  -5   2  10       50.56       66.70     25.10 o
  -4   2  10      373.35      376.78     13.07 o
  -3   2  10      840.38      834.03     25.84 o
  -2   2  10      249.17      221.41     10.01 o
  -1   2  10      141.96      148.70      9.54 o
   0   2  10      755.56      729.87     27.20 o
   1   2  10      141.73      155.58     10.48 o
   2   2  10      249.54      252.39     10.64 o
   3   2  10      840.26      824.40     24.12 o
   4   2  10      373.08      391.02     22.14 o
   5   2  10       50.53       46.92     21.11 o
  -5   3  10      134.35      107.06     24.32 o
  -4   3  10      144.80      149.38     17.05 o
  -3   3  10       56.96       46.14      7.98 o
  -2   3  10      781.62      797.47     28.43 o
  -1   3  10      584.62      638.60     19.81 o
   0   3  10     1691.42     1721.53     60.52 o
   1   3  10      584.41      625.92     20.99 o
   2   3  10      781.67      781.73     25.07 o
   3   3  10       57.11       71.32      7.12 o
   4   3  10      144.81      134.67     12.98 o
   5   3  10      134.37      175.72     28.15 o
  -5   4  10       45.29       50.04     20.17 o
  -4   4  10       52.49       35.81     14.70 o
  -3   4  10      103.43       97.99      7.19 o
  -2   4  10      178.53      199.46     12.67 o
  -1   4  10      114.67      119.59      9.15 o
   0   4  10       51.39       59.59      7.74 o
   1   4  10      115.13      109.97      9.39 o
   2   4  10      178.34      177.95      9.70 o
   3   4  10      103.62      107.06      6.33 o
   4   4  10       52.68       84.61     16.50 o
   5   4  10       45.33       19.55     22.75 o
  -5   5  10       10.36       10.16     34.40 o
  -4   5  10      243.73      237.47     15.49 o
  -3   5  10      156.35      159.08     19.08 o
  -2   5  10      825.39      806.93     27.02 o
  -1   5  10      289.50      327.54     13.15 o
   0   5  10      749.33      713.05     26.87 o
   1   5  10      289.52      316.51     13.93 o
   2   5  10      825.30      865.20     29.61 o
   3   5  10      156.49      183.25     15.17 o
   4   5  10      243.95      236.61     20.65 o
   5   5  10       10.39      100.24     33.62 o
  -5   6  10      179.55      172.76     27.92 o
  -4   6  10       84.10       63.50     13.37 o
  -3   6  10      305.63      331.54     22.37 o
  -2   6  10      887.73      873.47     28.12 o
  -1   6  10      725.80      749.17     24.52 o
   0   6  10        9.68        7.82      7.82 o
   1   6  10      726.41      740.01     24.36 o
   2   6  10      887.37      908.56     33.76 o
   3   6  10      305.57      279.75     20.57 o
   4   6  10       84.07       88.29     17.36 o
   5   6  10      179.62      209.05     38.79 o
  -5   7  10        9.59       19.55     41.52 o
  -4   7  10      122.56       89.31     15.88 o
  -3   7  10      297.89      315.42     15.88 o
  -2   7  10       20.74        2.35     11.03 o
  -1   7  10       83.38       93.61      9.23 o
   0   7  10       16.13       -0.78      7.90 o
   1   7  10       83.78       86.73      9.38 o
   2   7  10       20.75       20.25      6.33 o
   3   7  10      298.04      332.55     31.60 o
   4   7  10      122.54      121.37     18.46 o
   5   7  10        9.55       26.51     38.24 o
  -5   8  10       81.11       52.47    134.50 o
  -4   8  10      146.67      113.56     22.05 o
  -3   8  10      374.78      361.77     19.17 o
  -2   8  10      229.19      245.31     15.80 o
  -1   8  10      143.71      131.48     11.58 o
   0   8  10     1144.64     1238.48     41.39 o
   1   8  10      143.62      154.86      9.07 o
   2   8  10      229.36      264.08     10.87 o
   3   8  10      374.74      361.77     25.51 o
   4   8  10      146.57      139.91     26.43 o
   5   8  10       81.14       91.49     31.04 o
  -4   9  10       40.54       18.77     17.91 o
  -3   9  10      430.87      440.11     22.30 o
  -2   9  10       29.31       39.96     10.24 o
  -1   9  10      176.27      183.97     11.42 o
   0   9  10      614.37      700.60     23.72 o
   1   9  10      176.36      204.23     11.97 o
   2   9  10       29.26       17.12      6.96 o
   3   9  10      430.68      426.11     26.52 o
   4   9  10       40.53       42.07     20.33 o
   5   9  10       31.68       60.83     39.25 o
  -4  10  10       56.52      103.06     35.19 o
  -3  10  10      122.90       98.54     13.29 o
  -2  10  10       65.32       59.59     14.23 o
  -1  10  10       22.37       16.42      9.31 o
   0  10  10      235.32      247.04     13.22 o
   1  10  10       22.35       20.25      8.52 o
   2  10  10       65.24       68.97      8.84 o
   3  10  10      122.71      117.15      7.90 o
   5  10  10       37.40       29.71     43.01 o
  -3  11  10      137.77      109.96     16.97 o
  -2  11  10      247.86      241.78     21.75 o
  -1  11  10       16.98        8.60     11.81 o
   0  11  10       25.77       20.25      9.31 o
   1  11  10       16.93       14.07      9.46 o
   2  11  10      247.56      247.96     13.22 o
   3  11  10      137.52      144.60      8.76 o
   4  11  10       37.02      115.88     44.57 o
   5  11  10       78.87      185.48     84.53 o
  -3  12  10       59.48       35.11     22.52 o
  -2  12  10      260.68      248.82     18.54 o
  -1  12  10      106.21      139.91     21.19 o
   0  12  10       32.24       50.83     10.79 o
   1  12  10      106.13      104.17     10.87 o
   2  12  10      260.29      316.41     15.96 o
   3  12  10       59.38       42.07      8.68 o
   4  12  10        2.71       29.71     39.96 o
  -3  13  10      181.51      139.29     29.72 o
  -2  13  10        3.69      -14.86     17.28 o
  -1  13  10       13.70       28.23     12.51 o
   0  13  10       17.34       10.17     13.37 o
   1  13  10       13.67       12.43     11.65 o
   2  13  10        3.65        4.61     10.87 o
   3  13  10      181.47      165.49     11.50 o
   4  13  10       24.14       74.20     50.12 o
  -2  14  10      141.65      132.09     20.57 o
  -1  14  10       24.06        7.04     26.59 o
   0  14  10        0.01      -10.87     17.12 o
   1  14  10       23.98       35.11     12.59 o
   2  14  10      141.62      134.67     12.36 o
   3  14  10       17.11       28.85     14.70 o
   4  14  10       91.63       63.97     58.57 o
  -3  15  10       21.59      -12.43     30.34 o
  -2  15  10       38.79       21.03     29.01 o
  -1  15  10       81.79        3.91     35.35 o
   0  15  10        2.58       10.87     17.91 o
   1  15  10       81.69       79.61     14.00 o
   2  15  10       38.86       48.48     11.65 o
   3  15  10       21.42       21.03     16.42 o
  -2  16  10      127.71      193.94     41.29 o
  -1  16  10       21.35       60.83     29.64 o
   0  16  10        0.03       -2.35     14.07 o
   1  16  10       21.39       31.90     15.48 o
   2  16  10      127.73       59.59     18.14 o
   3  16  10       30.21       -0.78     47.46 o
  -2  17  10        7.83       10.16     46.91 o
  -1  17  10       46.26       78.12     32.14 o
   0  17  10       44.18       17.12     19.47 o
   1  17  10       46.32      100.79     21.35 o
   2  17  10        7.79      -36.91     36.91 o
   3  17  10       20.73       59.97     43.79 o
  -2  18  10       63.27       57.87     28.07 o
  -1  18  10      130.18      125.75     29.48 o
   0  18  10       84.82       70.38     31.91 o
   1  18  10      130.30      105.34     21.27 o
   2  18  10       63.33       56.15     38.16 o
  -1  19  10        1.20       12.43     24.24 o
   0  19  10        0.77      -24.40     24.40 o
   0  20  10       25.00       79.05     35.34 o
   1   0  11        5.86        3.91      7.12 o
   2   0  11       53.58       33.47      7.12 o
   3   0  11        9.24        0.00      7.82 o
   4   0  11        4.44        5.55      9.46 o
   5   0  11      287.87      276.90     21.43 o
  -5   1  11      474.43      454.25     23.86 o
  -4   1  11       28.98       39.25     10.17 o
  -3   1  11       51.37       36.83      8.52 o
  -2   1  11      107.62      134.05      7.74 o
  -1   1  11      112.98       99.10     10.01 o
   0   1  11     1823.94     1833.19     55.19 o
   1   1  11      113.32      125.77      7.51 o
   2   1  11      107.56      120.21      7.98 o
   3   1  11       51.49       53.25     10.17 o
   4   1  11       28.86       31.28      7.82 o
   5   1  11      474.59      567.93     38.65 o
  -5   2  11      132.68      105.34     29.87 o
  -4   2  11       57.10       52.47      9.31 o
  -3   2  11      217.61      222.23     14.16 o
  -2   2  11      335.12      327.55     17.21 o
  -1   2  11      187.22      211.53     13.85 o
   0   2  11     6925.75     7444.85    224.23 o
   1   2  11      188.11      209.89     10.56 o
   2   2  11      334.80      337.72     14.40 o
   3   2  11      217.41      206.66     14.47 o
   4   2  11       56.92       48.48     12.43 o
   5   2  11      132.70      148.67     25.89 o
  -5   3  11      153.29      161.89     25.65 o
  -4   3  11      144.58      171.27     17.60 o
  -3   3  11       93.10       92.51      9.15 o
  -2   3  11        2.84        5.55      7.90 o
  -1   3  11     1387.75     1354.92     43.32 o
   0   3  11       97.35      112.31      7.74 o
   1   3  11     1388.31     1462.12     55.72 o
   2   3  11        2.83       -5.55      7.12 o
   3   3  11       92.92      100.80      7.90 o
   4   3  11      144.74      113.56     15.49 o
   5   3  11      152.94      159.07     28.94 o
  -5   4  11       17.18       25.02     24.94 o
  -4   4  11       93.28       63.50     20.96 o
  -3   4  11       91.86       94.70      9.23 o
  -2   4  11       73.66       74.21      8.68 o
  -1   4  11      312.05      315.51     12.91 o
   0   4  11      742.59      735.67     22.80 o
   1   4  11      311.98      327.56     13.15 o
   2   4  11       73.72       88.29      7.90 o
   3   4  11       91.92       85.16      8.76 o
   4   4  11       93.00      104.16     14.86 o
   5   4  11       17.21       26.51     28.77 o
  -5   5  11      107.97      118.94     38.40 o
  -4   5  11      148.88      113.56     22.05 o
  -3   5  11       66.53       68.97     12.51 o
  -2   5  11      604.17      576.35     20.12 o
  -1   5  11      691.94      664.30     21.62 o
   0   5  11      251.33      273.29     12.05 o
   1   5  11      691.54      689.05     24.98 o
   2   5  11      604.09      565.62     21.29 o
   3   5  11       66.66       68.03      3.68 o
   4   5  11      149.04      144.61     17.52 o
   5   5  11      107.89      115.89     26.51 o
  -5   6  11       63.85       86.72     26.04 o
  -4   6  11      189.89      172.77     25.73 o
  -3   6  11      325.67      330.53     18.31 o
  -2   6  11       32.26       30.34      8.60 o
  -1   6  11      831.12      826.22     30.55 o
   0   6  11      114.40      123.26      9.31 o
   1   6  11      831.70      858.73     27.89 o
   2   6  11       32.42       21.03      8.45 o
   3   6  11      325.50      343.91     20.73 o
   4   6  11      189.78      188.57     22.29 o
   5   6  11       63.72       69.44     36.83 o
  -4   7  11      159.01      140.62     21.90 o
  -3   7  11       99.86      113.55     12.51 o
  -2   7  11      479.85      484.75     20.97 o
  -1   7  11       95.84       95.26     10.95 o
   0   7  11      120.24      121.38      9.23 o
   1   7  11       96.05       71.32      9.46 o
   2   7  11      480.30      484.75     16.04 o
   3   7  11       99.66      109.95     16.42 o
   4   7  11      158.77      154.15     22.91 o
   5   7  11        5.33       46.13     34.56 o
  -4   8  11      138.88      122.00     22.84 o
  -3   8  11        4.56       31.90     13.92 o
  -2   8  11      255.13      244.46     21.90 o
  -1   8  11      145.34      118.34     13.37 o
   0   8  11      194.65      205.88     12.83 o
   1   8  11      144.94      160.49      9.93 o
   2   8  11      254.77      251.50     10.64 o
   3   8  11        4.57       44.65     17.20 o
   4   8  11      138.91      193.17     24.09 o
   5   8  11       19.03       -7.04     36.83 o
  -4   9  11       34.97       47.70     38.24 o
  -3   9  11      393.66      384.46     20.81 o
  -2   9  11      130.80      147.34     16.27 o
  -1   9  11      173.05      199.45     15.02 o
   0   9  11      104.32      115.90     10.25 o
   1   9  11      172.93      174.97     11.81 o
   2   9  11      130.96      140.62      9.31 o
   3   9  11      394.14      428.43     25.51 o
   4   9  11       34.90       54.11     20.17 o
   5   9  11      118.52      208.25     59.75 o
  -4  10  11      231.52      217.20     33.79 o
  -3  10  11      424.58      395.50     32.23 o
  -2  10  11      421.69      426.12     23.08 o
  -1  10  11       18.26       18.77     12.59 o
   0  10  11       91.87      107.06     11.57 o
   1  10  11       18.25       25.88      8.52 o
   2  10  11      422.08      430.81     15.10 o
   3  10  11      424.79      392.21     12.21 o
   4  10  11      231.61      152.83     35.27 o
   5  10  11       49.69       64.82     40.51 o
  -3  11  11       57.19       34.48     15.80 o
  -2  11  11       21.51       38.16     17.98 o
  -1  11  11       15.83       31.28     11.89 o
   0  11  11       17.68       24.24     11.03 o
   1  11  11       15.92       10.87     10.17 o
   2  11  11       21.48       49.26     10.24 o
   3  11  11       57.27       57.01      8.05 o
   4  11  11       87.96      247.89     88.91 o
  -3  12  11       87.90       63.50     24.09 o
  -2  12  11      343.15      351.18     21.98 o
  -1  12  11      104.69      112.30     21.35 o
   0  12  11      106.72      124.50     15.02 o
   1  12  11      104.69      111.75     11.26 o
   2  12  11      343.66      328.49     18.23 o
   3  12  11       88.13       86.72      9.38 o
   4  12  11       13.14      128.23     57.00 o
  -3  13  11       98.94       93.61     28.70 o
  -2  13  11       59.62       66.70     18.69 o
  -1  13  11      139.84      148.67     19.79 o
   0  13  11      149.37      156.96     14.70 o
   1  13  11      139.79      143.90     14.08 o
   2  13  11       59.64       77.57     11.81 o
   3  13  11       99.14       63.50     12.51 o
   4  13  11      144.57       80.55     36.13 o
  -3  14  11      230.93      218.06     37.15 o
   0  14  11       10.68       25.02     12.59 o
   1  14  11       57.91       77.57     13.29 o
   2  14  11      322.28      274.18     16.66 o
   3  14  11      231.19      194.75     18.77 o
   4  14  11      139.27       89.31     45.98 o
  -2  15  11       17.88       18.06     29.01 o
  -1  15  11       55.55       59.59     26.74 o
   0  15  11       52.64       74.21     17.83 o
   1  15  11       55.49       72.72     16.19 o
   2  15  11       17.88       -3.91     12.51 o
   3  15  11       22.46       30.34     18.77 o
  -2  16  11       57.39       63.50     36.99 o
  -1  16  11      548.52      590.92     48.98 o
   0  16  11       33.49       38.16     17.98 o
   1  16  11      548.63      548.20     26.21 o
   2  16  11       57.55       66.70     42.46 o
   3  16  11       15.12       57.86     41.29 o
  -2  17  11      257.37      234.88     45.44 o
  -1  17  11       91.25      160.47     42.54 o
   0  17  11        9.56       50.04     20.96 o
   1  17  11       91.13       12.43     17.91 o
   2  17  11      257.45      197.10     43.96 o
   3  17  11        8.77       18.77     60.36 o
  -2  18  11       24.00       13.21     37.38 o
  -1  18  11       79.00       44.65     28.78 o
   0  18  11        4.69       14.86     25.02 o
   1  18  11       79.07      101.89     24.24 o
  -1  19  11       33.45       47.70     24.32 o
   0  19  11        4.43       91.48     26.74 o
   0   0  12        9.21       10.87      8.52 o
   1   0  12       69.57       90.95      8.52 o
   2   0  12      165.52      208.30     10.48 o
   3   0  12       30.91       39.96      8.45 o
   4   0  12       16.75       14.07      9.46 o
   5   0  12       89.44      104.16     18.30 o
  -5   1  12       11.03       24.24     13.21 o
  -4   1  12       98.06       94.70     10.32 o
  -3   1  12       92.38       89.86     11.10 o
  -2   1  12       29.89       39.25      7.74 o
  -1   1  12     1236.60     1206.08     40.87 o
   0   1  12      413.06      426.31     17.30 o
   1   1  12     1235.68     1331.73     36.79 o
   2   1  12       29.94       31.28      7.82 o
   3   1  12       92.14      107.06      9.23 o
   4   1  12       98.01       89.85      9.54 o
   5   1  12       11.02       29.71     21.97 o
  -5   2  12      146.66      122.63     21.66 o
  -4   2  12        8.91       11.65      9.38 o
  -3   2  12       55.92       78.12     10.87 o
  -2   2  12      188.38      213.15     10.64 o
  -1   2  12     1426.20     1466.40     53.67 o
   0   2  12     1251.63     1243.61     45.43 o
   1   2  12     1427.63     1485.79     45.36 o
   2   2  12      188.44      201.03     10.33 o
   3   2  12       55.77       49.26      7.82 o
   4   2  12        8.88       12.43      8.44 o
   5   2  12      146.68      143.27     21.43 o
  -5   3  12       33.63       27.37     23.38 o
  -4   3  12      200.42      201.01     16.66 o
  -3   3  12       61.25       82.11     10.17 o
  -2   3  12     1002.30     1023.61     32.20 o
  -1   3  12      263.26      302.71     13.61 o
   0   3  12      717.52      760.03     29.30 o
   1   3  12      262.89      289.26     13.30 o
   2   3  12     1002.78     1027.22     28.68 o
   3   3  12       61.23       56.15     13.45 o
   4   3  12      200.48      207.42     18.54 o
   5   3  12       33.68      118.31     29.17 o
  -5   4  12       81.22      103.07     27.21 o
  -4   4  12      429.43      448.31     28.40 o
  -3   4  12      200.65      183.26      9.86 o
  -2   4  12      457.28      472.47     23.09 o
  -1   4  12      164.09      161.21     10.64 o
   0   4  12      217.22      218.11     11.58 o
   1   4  12      164.61      148.70     10.25 o
   2   4  12      457.36      473.73     18.24 o
   3   4  12      200.87      201.88     10.32 o
   4   4  12      429.05      422.65     23.00 o
   5   4  12       81.08      118.31     30.42 o
  -4   5  12      214.54      254.12     22.29 o
  -3   5  12      320.31      327.48     16.19 o
  -2   5  12       21.24       46.92      7.66 o
  -1   5  12      884.54      951.44     39.72 o
   0   5  12       60.85       53.26      7.74 o
   1   5  12      885.29      941.10     30.95 o
   2   5  12       21.25       10.87      7.74 o
   3   5  12      319.88      309.49     13.77 o
   4   5  12      215.03      167.69     17.36 o
   5   5  12        6.05       33.47     31.04 o
  -5   6  12       69.14       48.48     49.42 o
  -4   6  12       48.83       39.25     17.83 o
  -3   6  12       36.75       23.38     13.29 o
  -2   6  12     1481.79     1491.04     45.40 o
  -1   6  12       17.59       -4.61     10.09 o
   0   6  12      667.41      744.40     24.43 o
   1   6  12       17.64       34.48      7.90 o
   2   6  12     1482.00     1530.24     54.81 o
   3   6  12       36.46       31.28      6.26 o
   4   6  12       48.81       50.83     17.12 o
   5   6  12       69.15      124.49     36.83 o
  -4   7  12       13.11       22.60     18.61 o
  -3   7  12      320.59      336.62     21.59 o
  -2   7  12      436.15      430.86     16.28 o
  -1   7  12      355.79      361.81     19.17 o
   0   7  12       64.97       42.07      9.46 o
   1   7  12      355.59      371.44     16.20 o
   2   7  12      435.81      447.21     16.59 o
   3   7  12      321.04      318.40      9.00 o
   4   7  12       13.26       -0.78     16.58 o
   5   7  12       26.93       48.48     28.85 o
  -5   8  12        6.37       60.83     40.58 o
  -4   8  12       16.19       43.94     32.22 o
  -3   8  12      647.61      631.15     32.32 o
  -2   8  12       49.48       14.86     25.02 o
  -1   8  12      206.89      215.58     13.14 o
   0   8  12       13.85       18.77     10.17 o
   1   8  12      206.85      220.59     12.44 o
   2   8  12       49.42       53.25      7.74 o
   3   8  12      646.84      643.83     17.06 o
   4   8  12       16.30       25.02     24.32 o
   5   8  12        6.38      -30.34     37.61 o
  -4   9  12        2.65      -21.19     21.19 o
  -3   9  12      555.30      493.32     22.38 o
  -2   9  12      511.36      515.95     25.43 o
  -1   9  12       55.37       65.76     11.81 o
   0   9  12        2.56       10.87      8.52 o
   1   9  12       55.32       63.97      9.38 o
   2   9  12      510.92      527.45     19.25 o
   3   9  12      555.59      502.08     18.78 o
   4   9  12        2.62       16.42     31.98 o
   5   9  12        3.88      -34.48     42.38 o
  -4  10  12       46.10      -15.56     27.37 o
  -3  10  12       43.62       26.51     20.41 o
  -2  10  12      570.73      533.98     27.16 o
  -1  10  12      114.65      141.24     17.28 o
   0  10  12       25.08       22.60     10.09 o
   1  10  12      114.46      122.63     11.18 o
   2  10  12      570.02      584.22     18.94 o
   3  10  12       43.73       56.14      9.23 o
   4  10  12       46.21       44.65     32.14 o
   5  10  12       15.90        8.60     45.51 o
  -3  11  12      135.46      135.37     24.71 o
  -2  11  12       39.77       21.03     21.82 o
  -1  11  12      205.11      242.63     19.16 o
   0  11  12        0.07        9.46     10.16 o
   1  11  12      205.18      209.86     12.12 o
   2  11  12       39.57       37.53     10.24 o
   3  11  12      135.56      147.34      9.54 o
   4  11  12       47.87       66.70     50.67 o
  -3  12  12       41.48       20.25     24.94 o
  -2  12  12        4.16       19.55     30.42 o
  -1  12  12      164.95      125.14     20.02 o
   0  12  12      289.71      340.76     16.51 o
   1  12  12      164.91      169.87     13.14 o
   2  12  12        4.18       20.25     10.09 o
   3  12  12       41.45       49.26      7.82 o
   4  12  12      189.34      212.26     60.30 o
  -3  13  12      257.54      215.57     40.20 o
  -2  13  12       83.08       85.16     35.11 o
  -1  13  12       33.10       55.36     23.30 o
   0  13  12      276.30      258.61     15.33 o
   1  13  12       33.29       28.23     12.51 o
   2  13  12       83.14       80.55     15.09 o
   3  13  12      257.27      233.16     15.41 o
   4  13  12        1.80      150.67    120.80 o
  -3  14  12       81.27       97.98     33.78 o
   0  14  12      431.47      418.11     24.02 o
   1  14  12      258.37      257.73     15.25 o
   2  14  12      209.08      159.08     14.08 o
   3  14  12       81.26       94.70     17.44 o
   4  14  12       47.78       96.88     54.50 o
  -2  15  12       19.60       17.12     29.63 o
  -1  15  12      141.85      170.57     35.82 o
   0  15  12      194.89      215.55     19.71 o
   1  15  12      142.04      151.41     19.24 o
   2  15  12       19.70       31.28     13.45 o
   3  15  12        2.55       14.07     34.40 o
  -3  16  12        4.86       15.56     36.59 o
  -2  16  12       21.65       10.87     37.45 o
  -1  16  12       87.83      116.52     30.81 o
   0  16  12       87.03       68.03     25.81 o
   1  16  12       87.99       98.53     19.39 o
   2  16  12       21.63       10.17     23.54 o
   3  16  12        4.87       60.83     41.44 o
  -2  17  12       40.93       42.07     31.20 o
  -1  17  12      121.83      169.86     24.09 o
   0  17  12       38.60       71.31     34.48 o
   1  17  12      121.95      107.61     20.33 o
   2  17  12       40.87       61.77     35.19 o
  -1  18  12      117.57      139.90     26.43 o
   0  18  12      246.30      239.18     40.67 o
   1  18  12      117.74      201.84     40.51 o
   2  18  12        1.02       22.60     44.41 o
  -1  19  12        0.73      -21.82     32.61 o
   0  19  12       13.71       54.11     24.24 o
   1   0  13     1178.49     1276.73     39.99 o
   2   0  13      218.41      194.00     10.09 o
   3   0  13      326.87      356.44     14.79 o
   4   0  13       23.85       33.47     14.86 o
   5   0  13      161.86      181.67     19.63 o
  -5   1  13      144.83      129.51     15.95 o
  -4   1  13      649.61      615.79     29.19 o
  -3   1  13       24.96       26.51      9.46 o
  -2   1  13        2.82       -8.52      8.52 o
  -1   1  13     3739.55     3902.14    119.28 o
   0   1  13      316.07      336.73     12.29 o
   1   1  13     3736.94     3863.62    122.20 o
   2   1  13        2.81        0.00      7.82 o
   3   1  13       25.01       21.03      8.44 o
   4   1  13      649.21      622.75     23.71 o
   5   1  13      145.05      197.08     25.89 o
  -5   2  13      113.55       87.74     22.52 o
  -4   2  13      194.10      187.01     11.50 o
  -3   2  13      330.45      303.63     17.52 o
  -2   2  13      773.21      762.93     26.31 o
  -1   2  13     1291.98     1266.95     35.92 o
   0   2  13     1905.56     2084.83     74.25 o
   1   2  13     1292.52     1239.19     39.45 o
   2   2  13      773.07      780.00     24.98 o
   3   2  13      330.45      361.76     13.85 o
   4   2  13      194.59      174.96     11.11 o
   5   2  13      113.65       95.25     21.27 o
  -5   3  13      458.32      422.63     25.27 o
  -4   3  13       18.57       10.87      8.52 o
  -3   3  13      283.56      278.80     16.82 o
  -2   3  13      111.57      124.51     15.02 o
  -1   3  13      233.11      232.35     11.97 o
   0   3  13     1228.73     1315.20     38.59 o
   1   3  13      232.71      234.07     11.97 o
   2   3  13      111.81      129.51     10.17 o
   3   3  13      284.07      291.09     12.44 o
   4   3  13       18.61       13.21     15.64 o
   5   3  13      458.43      501.96     55.16 o
  -5   4  13       31.61        1.56     33.08 o
  -4   4  13       22.52       38.16     18.69 o
  -3   4  13       94.69       92.51      9.15 o
  -2   4  13      236.61      236.64     13.77 o
  -1   4  13      242.75      257.78     12.60 o
   0   4  13     1938.46     2051.27     58.36 o
   1   4  13      242.50      272.33     12.91 o
   2   4  13      236.66      248.84     13.22 o
   3   4  13       94.90       86.18      9.38 o
   4   4  13       22.44        4.61     16.34 o
   5   4  13       31.74       10.17     29.79 o
  -5   5  13       29.64       11.65     28.78 o
  -4   5  13        0.97      -26.51     26.51 o
  -3   5  13       50.10       71.78      9.93 o
  -2   5  13      444.44      452.01     21.44 o
  -1   5  13      334.19      333.64     17.37 o
   0   5  13      299.34      315.48     13.93 o
   1   5  13      334.13      333.64     14.32 o
   2   5  13      443.40      457.95     18.00 o
   3   5  13       50.17       66.70     15.09 o
   4   5  13        0.99      -13.21     15.64 o
   5   5  13       29.64      -33.08     33.08 o
  -4   6  13      260.29      259.53     24.33 o
  -3   6  13      117.07      136.00     14.31 o
  -2   6  13      452.65      449.65     17.76 o
  -1   6  13      362.43      415.81     19.41 o
   0   6  13        0.81       24.24      9.38 o
   1   6  13      362.50      400.01     16.82 o
   2   6  13      452.78      478.53     18.39 o
   3   6  13      117.33      134.04      9.70 o
   4   6  13      260.23      242.63     25.26 o
   5   6  13       85.24       84.61     32.92 o
  -5   7  13       12.82       43.16     31.98 o
  -4   7  13      306.09      292.01     26.75 o
  -3   7  13      180.91      169.88     20.41 o
  -2   7  13      169.71      151.42     13.06 o
  -1   7  13      174.74      180.21     14.24 o
   0   7  13      247.47      241.81     13.92 o
   1   7  13      174.73      160.50     12.05 o
   2   7  13      170.07      169.10     11.65 o
   3   7  13      181.10      177.23     10.40 o
   4   7  13      306.40      325.41     29.26 o
   5   7  13       12.79       34.48     36.75 o
  -5   8  13       72.52      253.20    131.68 o
  -4   8  13       69.00       72.72     21.97 o
  -3   8  13       55.31       59.59     19.00 o
  -2   8  13      178.78      227.21     32.85 o
  -1   8  13      464.40      512.20     19.02 o
   0   8  13        8.22       19.55     10.87 o
   1   8  13      464.26      499.60     18.78 o
   2   8  13      178.81      181.69      9.78 o
   3   8  13       55.15       37.53      7.90 o
   4   8  13       69.20      111.74     21.27 o
   5   8  13       72.67       46.14     36.13 o
  -4   9  13      268.12      278.77     36.45 o
  -3   9  13       34.14       21.82     16.42 o
  -2   9  13      265.70      276.91     22.37 o
  -1   9  13      224.69      244.44     25.34 o
   0   9  13       10.99       35.11     11.57 o
   1   9  13      224.91      267.67     12.83 o
   2   9  13      266.29      302.65     13.61 o
   3   9  13       34.08       37.53      7.19 o
   4   9  13      268.01      260.39     38.80 o
   5   9  13       57.42       16.42     42.15 o
  -4  10  13      192.90      184.73     34.18 o
  -3  10  13      400.21      340.79     29.96 o
  -2  10  13      477.62      487.10     33.33 o
  -1  10  13       11.26       40.66     15.72 o
   0  10  13      118.12      109.41     11.11 o
   1  10  13       11.24       21.82     10.16 o
   2  10  13      477.87      474.81     17.06 o
   3  10  13      400.00      359.64     13.77 o
   4  10  13      192.45      154.15     36.84 o
  -3  11  13       62.76       75.62     28.70 o
  -2  11  13      123.55      122.00     24.09 o
  -1  11  13      138.69      156.26     17.44 o
   0  11  13      223.98      254.13     16.03 o
   1  11  13      138.58      164.08     12.20 o
   2  11  13      123.61      136.00     14.31 o
   3  11  13       62.69       34.48      8.52 o
   4  11  13       73.55       95.24     36.60 o
  -3  12  13       19.58       27.37     27.52 o
  -2  12  13      341.10      347.02     27.07 o
  -1  12  13       67.18       70.38     21.11 o
   0  12  13        2.80        0.00      7.82 o
   1  12  13       67.18       79.06     12.43 o
   2  12  13      340.71      293.98     15.33 o
   3  12  13       19.67       -3.91     11.03 o
   4  12  13      255.86      243.56     59.36 o
  -3  13  13       38.25       34.48     28.23 o
  -2  13  13       89.53       68.97     28.31 o
  -1  13  13      110.01      125.12     18.14 o
   0  13  13        4.26      -10.16     12.51 o
   1  13  13      109.93      111.75     12.98 o
   2  13  13       89.30       69.44     12.59 o
   3  13  13       38.24       11.65     15.64 o
   4  13  13       94.60       25.02     74.99 o
  -3  14  13      107.27       38.16     22.83 o
  -2  14  13       74.73       68.97     32.06 o
  -1  14  13       44.78       50.05     21.74 o
   0  14  13        3.47        5.55     15.01 o
   1  14  13       44.79       34.48     13.45 o
   2  14  13       74.88       77.57     13.29 o
   3  14  13      107.52       89.31     17.44 o
  -1  15  13       16.59        4.61     21.82 o
   0  15  13      517.66      533.87     29.73 o
   1  15  13       16.56       29.71     17.05 o
   2  15  13       38.02        9.46     14.94 o
   3  15  13      155.09       80.55     40.67 o
  -3  16  13       21.48      -25.02     37.53 o
  -2  16  13       88.96       93.60     35.19 o
  -1  16  13       45.89      108.77     35.03 o
   0  16  13      129.64      107.06     19.71 o
   1  16  13       45.87       43.95     18.14 o
   2  16  13       88.85      101.89     38.40 o
   3  16  13       21.51        5.55     38.47 o
  -2  17  13        9.41       31.28     26.59 o
  -1  17  13      116.54      176.42     28.93 o
   0  17  13       65.63      148.65     68.19 o
   1  17  13      116.49       74.21     22.68 o
  -2  18  13       22.68       18.77     31.98 o
  -1  18  13      123.42      126.37     32.06 o
   0  18  13       32.24       36.83     34.25 o
   1  18  13      123.49       59.59     36.68 o
   2  18  13       22.73       21.03     40.50 o
  -1  19  13       91.25       72.72     39.10 o
   0  19  13      262.95      217.20     30.50 o
   1  19  13       91.27      200.97     48.41 o
   1   0  14        8.10       10.16      8.52 o
   2   0  14      104.17       86.18     10.40 o
   3   0  14        7.78       15.56     12.59 o
   4   0  14      266.48      260.40     17.13 o
   5   0  14        0.60      -17.83     17.83 o
  -5   1  14      156.64      221.32     24.17 o
  -4   1  14      290.52      330.49     15.25 o
  -3   1  14      281.05      284.43     14.16 o
  -2   1  14       35.85       46.14      9.54 o
  -1   1  14     1335.55     1399.84     41.88 o
   0   1  14      771.32      770.90     31.10 o
   1   1  14     1335.34     1383.13     39.61 o
   2   1  14       35.58       50.83      9.54 o
   3   1  14      281.37      297.81     13.53 o
   4   1  14      290.61      316.41     21.90 o
   5   1  14      156.51      121.38     23.38 o
  -5   2  14      274.38      246.15     25.42 o
  -4   2  14      292.82      259.54     17.99 o
  -3   2  14      186.52      162.61     17.83 o
  -2   2  14       99.58       95.25     16.89 o
  -1   2  14      110.56      125.76      9.39 o
   0   2  14      175.19      161.22     12.05 o
   1   2  14      110.55      139.29      9.93 o
   2   2  14       99.48       61.78      8.76 o
   3   2  14      186.10      220.57     12.44 o
   4   2  14      293.39      309.45     13.77 o
   5   2  14      274.14      291.98     27.69 o
  -5   3  14      146.89      174.94     45.12 o
  -4   3  14       86.29       78.12     10.87 o
  -3   3  14      215.80      194.76     17.21 o
  -2   3  14      303.16      299.80     17.45 o
  -1   3  14      272.76      317.49     14.94 o
   0   3  14      209.03      194.01     11.66 o
   1   3  14      273.03      309.51     13.77 o
   2   3  14      303.26      298.78     14.47 o
   3   3  14      215.29      219.71     14.08 o
   4   3  14       86.19      118.32     11.57 o
   5   3  14      146.88      106.51     26.51 o
  -5   4  14      181.14      125.13     50.68 o
  -4   4  14       14.90       30.34     20.33 o
  -3   4  14       63.59       71.32     10.87 o
  -2   4  14      170.79      180.21     15.02 o
  -1   4  14      308.72      307.57     13.77 o
   0   4  14     1307.89     1385.01     39.60 o
   1   4  14      309.24      308.59     13.77 o
   2   4  14      170.84      204.22     11.97 o
   3   4  14       63.44       50.83      9.54 o
   4   4  14       14.79       -7.04     16.50 o
   5   4  14      181.26      238.30     41.45 o
  -5   5  14       81.29       44.65     37.77 o
  -4   5  14       27.12       17.12     18.77 o
  -3   5  14      116.69      114.73     11.97 o
  -2   5  14     1408.90     1399.20     43.98 o
  -1   5  14      185.46      194.77     17.99 o
   0   5  14      772.87      749.13     22.95 o
   1   5  14      186.12      188.59     11.50 o
   2   5  14     1409.40     1415.98     42.17 o
   3   5  14      116.61      107.61     11.03 o
   4   5  14       27.07       17.12     15.48 o
   5   5  14       81.30       65.76     32.22 o
  -5   6  14      131.16       83.13     37.69 o
  -4   6  14       78.28      106.51     21.90 o
  -3   6  14      145.90      147.34     14.23 o
  -2   6  14      576.95      523.71     25.59 o
  -1   6  14      662.54      694.76     25.05 o
   0   6  14       29.03       34.48      9.54 o
   1   6  14      661.98      751.92     24.58 o
   2   6  14      576.62      530.12     20.59 o
   3   6  14      146.02      159.08     11.97 o
   4   6  14       78.25      109.40     18.14 o
   5   6  14      131.12      120.20     33.08 o
  -4   7  14      198.29      162.60     24.95 o
  -3   7  14      455.25      428.47     30.12 o
  -2   7  14      196.06      199.45     22.92 o
  -1   7  14      528.88      554.92     27.71 o
   0   7  14       12.32       10.17     13.37 o
   1   7  14      528.24      607.52     22.07 o
   2   7  14      195.89      205.87     13.61 o
   3   7  14      455.06      415.79     13.69 o
   4   7  14      198.30      234.01     26.51 o
   5   7  14       64.34       54.89     36.05 o
  -4   8  14        2.23       -2.35     22.83 o
  -3   8  14       82.99       56.15     18.85 o
  -2   8  14      162.00      150.01     14.39 o
  -1   8  14      207.22      168.41     13.06 o
   0   8  14       90.84      114.72     11.97 o
   1   8  14      207.26      210.72     12.20 o
   2   8  14      161.85      154.15     12.51 o
   3   8  14       83.15       89.85      8.45 o
   4   8  14        2.23      -13.21     31.12 o
   5   8  14        2.08      233.09     97.35 o
  -4   9  14       14.34       71.31     34.48 o
  -3   9  14      467.75      462.73     32.47 o
  -2   9  14       18.05       24.24     12.35 o
  -1   9  14       36.30       25.02     12.59 o
   0   9  14       34.25       35.11     10.95 o
   1   9  14       36.28       41.37     10.79 o
   2   9  14       18.08       30.34      8.60 o
   3   9  14      467.89      460.30     15.57 o
   4   9  14       14.33        5.55     35.34 o
  -4  10  14       51.94       59.59     39.72 o
  -3  10  14       42.95       20.25     25.65 o
  -2  10  14      439.28      370.32     33.41 o
  -1  10  14      396.91      405.60     20.26 o
   0  10  14      136.12      173.47     12.51 o
   1  10  14      396.71      442.45     17.68 o
   2  10  14      438.90      451.93     17.84 o
   3  10  14       43.11       43.16      8.45 o
   4  10  14       51.89      113.54     39.33 o
  -3  11  14      340.95      304.61     33.17 o
  -2  11  14      232.89      201.02     19.87 o
  -1  11  14       17.28       21.82     12.51 o
   0  11  14       75.68      101.89     12.43 o
   1  11  14       17.21       19.55     10.17 o
   2  11  14      233.30      231.44     13.61 o
   3  11  14      341.31      326.44     14.16 o
   4  11  14       37.94       50.83     36.67 o
  -3  12  14       64.70       48.48     35.03 o
  -2  12  14      183.58      264.04     35.43 o
  -1  12  14       13.60       14.86     17.28 o
   0  12  14        0.03       -6.18     10.87 o
   1  12  14       13.61       15.56     12.59 o
   2  12  14      183.96      171.28     13.14 o
   3  12  14       64.70       60.84     13.06 o
   4  12  14       37.21       32.84     35.27 o
  -4  13  14      130.68      192.38     52.00 o
  -3  13  14      158.69      114.10     37.07 o
  -2  13  14       19.56       24.24     34.40 o
  -1  13  14       29.00       29.71     19.55 o
   0  13  14      182.07      198.66     18.15 o
   1  13  14       28.89       43.16     14.00 o
   2  13  14       19.58        8.60     11.03 o
   3  13  14      158.70      152.81     17.28 o
   4  13  14      130.64       95.25     50.75 o
  -3  14  14       36.29       25.02     24.32 o
  -1  14  14       91.65      108.78     22.13 o
   0  14  14      125.61      138.58     21.04 o
   1  14  14       91.55       71.79     15.64 o
   2  14  14       15.19       26.51     13.21 o
   3  14  14       36.24       71.31     44.41 o
  -3  15  14      101.74       58.73     42.85 o
  -2  15  14      131.95       73.67     24.95 o
  -1  15  14      116.62      114.10     25.10 o
   0  15  14      269.58      238.33     27.61 o
   1  15  14      116.74      109.41     20.49 o
   2  15  14      131.89      126.38     29.56 o
   3  15  14      101.60      102.44     51.53 o
  -3  16  14       59.76       96.34     53.80 o
  -2  16  14        0.15       -3.91     26.66 o
  -1  16  14       97.31      159.06     37.38 o
   0  16  14      245.81      281.57     30.97 o
   1  16  14       97.23       89.85     19.63 o
  -2  17  14      109.90       97.99     41.52 o
  -1  17  14       20.22       21.03     27.45 o
   0  17  14      152.80      105.34     27.53 o
   1  17  14       20.30      -37.53     39.72 o
   2  17  14      109.91      164.77     43.09 o
  -1  18  14       57.44      -12.43     39.80 o
   0  18  14      569.53      545.52     40.53 o
   0  19  14        1.02       68.03     45.19 o
   1   0  15        0.05        0.00      7.82 o
   2   0  15        1.21        3.13      8.60 o
   3   0  15      168.35      198.66     18.93 o
   4   0  15        0.01        9.46     11.02 o
   5   0  15       44.46       35.81     18.06 o
  -5   1  15      488.05      483.35     30.75 o
  -4   1  15      487.58      463.91     25.27 o
  -3   1  15      529.48      530.04     29.66 o
  -2   1  15       70.59       75.15      9.23 o
  -1   1  15      363.51      352.29     15.73 o
   0   1  15        3.76       14.07      8.60 o
   1   1  15      363.33      393.37     16.67 o
   2   1  15       70.71       85.16     10.87 o
   3   1  15      529.82      568.07     20.03 o
   4   1  15      487.83      442.47     20.03 o
   5   1  15      487.98      545.47     61.42 o
  -5   2  15       23.51        2.35     22.05 o
  -4   2  15      498.76      477.29     24.41 o
  -3   2  15      195.79      183.96     20.49 o
  -2   2  15       87.76      107.06     17.91 o
  -1   2  15      981.19      908.81     28.68 o
   0   2  15     3397.13     3730.08     96.03 o
   1   2  15      979.74      949.78     29.30 o
   2   2  15       87.73       49.27     10.24 o
   3   2  15      195.93      195.54     11.73 o
   4   2  15      498.58      497.01     18.70 o
   5   2  15       23.59       23.38     19.47 o
  -4   3  15      446.85      407.86     21.44 o
  -3   3  15      179.06      197.88     17.29 o
  -2   3  15      254.16      258.62     14.39 o
  -1   3  15      371.25      403.38     18.00 o
   0   3  15     2859.20     2858.05     83.94 o
   1   3  15      371.26      413.55     15.96 o
   2   3  15      254.06      264.95     12.75 o
   3   3  15      179.16      196.31     12.51 o
   4   3  15      446.56      447.13     17.76 o
   5   3  15      119.61      134.04     23.30 o
  -5   4  15       88.96       59.59     39.26 o
  -4   4  15       61.75       98.53     28.31 o
  -3   4  15       72.82       65.77     12.67 o
  -2   4  15       66.06       70.38     10.79 o
  -1   4  15      244.45      256.83     14.32 o
   0   4  15      527.95      503.48     21.37 o
   1   4  15      244.28      249.71     13.30 o
   2   4  15       66.05       86.72     11.96 o
   3   4  15       72.75       71.79      9.93 o
   4   4  15       61.95       71.78     17.05 o
   5   4  15       88.99      107.05     29.48 o
  -5   5  15       97.43      157.65     49.89 o
  -4   5  15      633.28      632.48     54.86 o
  -3   5  15      808.35      761.12     29.36 o
  -2   5  15        2.99       14.86     13.37 o
  -1   5  15      179.59      182.48     12.83 o
   0   5  15       21.81       10.17      8.52 o
   1   5  15      179.45      175.76     11.89 o
   2   5  15        2.96        8.60     10.16 o
   3   5  15      808.32      800.18     25.37 o
   4   5  15      632.98      673.95     33.42 o
   5   5  15       97.64       87.74     34.56 o
  -5   6  15      105.21      132.08     43.71 o
  -4   6  15       48.79       36.83     22.05 o
  -3   6  15      123.39      100.26     15.09 o
  -2   6  15      337.52      329.53     18.31 o
  -1   6  15      882.31      915.25     30.47 o
   0   6  15      433.54      401.22     19.02 o
   1   6  15      881.61      910.16     28.74 o
   2   6  15      337.14      308.56     13.77 o
   3   6  15      123.30      108.78     11.11 o
   4   6  15       48.71       53.25     21.19 o
   5   6  15      105.43      145.30     41.13 o
  -5   7  15        5.79        9.46     48.71 o
  -4   7  15      238.68      226.35     39.58 o
  -3   7  15      317.37      321.44     27.07 o
  -2   7  15      297.81      274.19     17.60 o
  -1   7  15      606.89      604.76     24.74 o
   0   7  15        0.99       25.02     11.73 o
   1   7  15      606.43      642.49     25.52 o
   2   7  15      297.88      292.97     16.27 o
   3   7  15      317.48      303.60     12.67 o
   4   7  15      238.55      207.43     25.81 o
   5   7  15        5.79       10.87     31.20 o
  -4   8  15        7.61       16.42     25.88 o
  -3   8  15       59.21       76.63     22.52 o
  -2   8  15       51.37       76.63     14.70 o
  -1   8  15      746.17      727.56     25.68 o
   0   8  15      300.53      294.00     15.33 o
   1   8  15      746.36      759.59     24.66 o
   2   8  15       51.51       66.70     10.01 o
   3   8  15       59.28       53.25      6.96 o
   4   8  15        7.56       46.13     36.83 o
   5   8  15       21.74       84.60     40.66 o
  -4   9  15        9.94       -1.56     35.42 o
  -3   9  15      220.99      197.10     33.79 o
  -2   9  15      407.68      433.06     37.24 o
  -1   9  15       10.06       16.42     13.37 o
   0   9  15        5.31        3.91     11.02 o
   1   9  15       10.03       -3.13     10.95 o
   2   9  15      407.61      403.33     14.63 o
   3   9  15      220.47      180.99     10.56 o
   4   9  15        9.98       24.24     33.54 o
  -3  10  15      260.06      289.17     33.32 o
  -2  10  15      149.89      112.31     15.41 o
  -1  10  15      167.69      147.35     14.23 o
   0  10  15      350.44      421.53     18.39 o
   1  10  15      167.43      197.87     12.59 o
   2  10  15      149.98      138.58     12.51 o
   3  10  15      259.87      223.86     10.87 o
   4  10  15       21.11       18.06     54.89 o
  -4  11  15       72.39       64.83     38.32 o
  -3  11  15      175.39      141.24     32.53 o
  -2  11  15       99.73      139.28     19.79 o
  -1  11  15      897.37      909.90     43.92 o
   0  11  15      116.95      122.63     14.23 o
   1  11  15      897.40      938.79     27.40 o
   2  11  15       99.71      112.30     11.89 o
   3  11  15      175.31      154.15     14.55 o
   4  11  15       72.52       50.83     41.44 o
  -4  12  15       17.81       76.63     39.64 o
  -3  12  15       14.77        3.91     35.34 o
  -2  12  15      381.75      388.81     33.09 o
  -1  12  15       49.58       15.56     19.39 o
   0  12  15     1110.99     1179.11     40.33 o
   1  12  15       49.41       44.65     12.75 o
   2  12  15      381.32      399.92     19.01 o
   3  12  15       14.87       21.03     13.37 o
   4  12  15       17.81      -41.44     41.44 o
  -3  13  15      178.53      230.56     39.10 o
  -2  13  15      261.85      238.33     42.32 o
  -1  13  15      429.14      488.28     33.41 o
   0  13  15      296.21      325.41     22.22 o
   1  13  15      428.73      433.04     19.79 o
   2  13  15      261.71      240.91     16.50 o
   3  13  15      178.26      151.41     18.61 o
  -3  14  15       81.72      104.79     32.61 o
  -2  14  15       45.42       72.72     29.09 o
  -1  14  15       79.45      128.25     25.34 o
   0  14  15      254.45      257.73     21.59 o
   1  14  15       79.59       77.57     16.27 o
   2  14  15       45.33       25.88     14.78 o
   3  14  15       81.62      107.60     40.04 o
  -3  15  15      156.86      151.40     49.58 o
  -2  15  15      238.95      205.86     31.29 o
  -1  15  15       26.36       45.43     24.87 o
   0  15  15      621.60      638.09     46.64 o
   1  15  15       26.39       -7.04     16.50 o
   2  15  15      238.96      271.32     31.36 o
   3  15  15      156.87      148.67     40.90 o
  -2  16  15       58.57       63.50     24.94 o
  -1  16  15      439.31      493.18     47.17 o
   0  16  15       51.87       50.83     44.65 o
   1  16  15      438.92      523.46     43.50 o
   2  16  15       58.44       36.83     40.04 o
  -2  17  15       10.81      -27.21     27.21 o
  -1  17  15      565.28      549.43     41.94 o
   0  17  15       25.07       27.37     23.38 o
   2  17  15       10.81       37.53     41.44 o
  -1  18  15      256.64      183.96     37.93 o
   0  18  15        1.25       25.02     26.58 o
   0   0  16      539.63      622.87     34.91 o
   1   0  16      779.11      752.13     26.08 o
   2   0  16     1025.86     1021.66     32.20 o
   3   0  16       53.84       58.73     11.57 o
   4   0  16       68.31       46.92     12.67 o
   5   0  16        7.58       40.66     18.92 o
  -5   1  16        3.47        0.00      7.82 o
  -4   1  16       72.10       63.97     16.97 o
  -3   1  16      486.09      505.81     30.20 o
  -2   1  16       37.97       44.65      9.38 o
  -1   1  16      128.01      150.01     11.65 o
   0   1  16      950.72     1054.24     38.16 o
   1   1  16      128.42      162.60     12.83 o
   2   1  16       37.97       46.92      9.23 o
   3   1  16      485.54      503.31     20.11 o
   4   1  16       72.07       28.23     13.37 o
   5   1  16        3.46      -15.56     42.77 o
  -5   2  16      179.54      197.86     48.02 o
  -4   2  16      111.28      103.07     13.06 o
  -3   2  16      127.35      117.15     13.92 o
  -2   2  16      505.46      493.36     21.13 o
  -1   2  16      432.75      489.66     19.80 o
   0   2  16      134.64      143.91     12.75 o
   1   2  16      431.93      462.82     20.43 o
   2   2  16      506.19      442.57     20.03 o
   3   2  16      127.45      127.63     12.67 o
   4   2  16      111.30       86.73     10.95 o
   5   2  16      179.39      118.95     32.30 o
  -4   3  16      173.96      206.63     16.11 o
  -3   3  16     1086.22     1055.70     56.39 o
  -2   3  16      151.94      123.26     13.06 o
  -1   3  16       96.26       98.54     10.01 o
   0   3  16      175.03      193.98     11.65 o
   1   3  16       96.29       89.31     11.65 o
   2   3  16      151.64      150.71     12.36 o
   3   3  16     1085.87     1112.88     33.60 o
   4   3  16      173.94      197.87     14.94 o
   5   3  16      165.26      184.72     31.91 o
  -4   4  16       44.63       33.47     11.65 o
  -3   4  16       28.07       44.65     12.75 o
  -2   4  16      187.44      184.75     15.96 o
  -1   4  16     1021.49     1061.48     32.83 o
   0   4  16       40.20       29.71      9.46 o
   1   4  16     1022.45     1055.99     30.95 o
   2   4  16      187.29      183.96     12.91 o
   3   4  16       28.01       54.89     12.43 o
   4   4  16       44.77       58.72     16.26 o
   5   4  16      119.75      126.37     30.19 o
  -5   5  16       43.55       18.77     35.11 o
  -4   5  16      108.21       86.73     32.30 o
  -3   5  16      320.92      275.05     16.66 o
  -2   5  16      863.03      837.24     35.63 o
  -1   5  16      479.84      478.56     19.57 o
   0   5  16      142.27      173.47     13.30 o
   1   5  16      479.71      488.42     19.80 o
   2   5  16      862.86      891.50     28.42 o
   3   5  16      321.08      306.58     15.65 o
   4   5  16      108.00       92.51     22.05 o
  -5   6  16        5.74        6.18     42.69 o
  -4   6  16      135.29      108.78     25.65 o
  -3   6  16      236.74      260.39     16.27 o
  -2   6  16       35.30       57.86     14.08 o
  -1   6  16      491.08      441.38     22.30 o
   0   6  16      647.47      651.10     22.86 o
   1   6  16      491.35      509.63     18.94 o
   2   6  16       35.32       41.37     10.09 o
   3   6  16      236.71      238.33     13.84 o
   4   6  16      135.14      136.00     20.88 o
   5   6  16        5.74       13.21     38.24 o
  -5   7  16        6.72       -1.56     38.55 o
  -4   7  16      149.82      177.92     27.61 o
  -3   7  16       74.13       55.36     14.15 o
  -2   7  16     1028.00     1050.26     43.55 o
  -1   7  16      214.12      213.15     13.84 o
   0   7  16        1.90        7.82     11.73 o
   1   7  16      214.18      201.02     13.45 o
   2   7  16     1028.42     1033.97     32.42 o
   3   7  16       73.99       80.54     11.57 o
   4   7  16      149.87      156.96     21.04 o
   5   7  16        6.75       60.83     34.48 o
  -4   8  16        5.83       35.11     28.85 o
  -3   8  16      152.80      136.00     27.37 o
  -2   8  16       70.01       63.97     16.97 o
  -1   8  16       67.73       73.66     13.92 o
   0   8  16      567.08      548.34     23.56 o
   1   8  16       67.85       68.03     14.31 o
   2   8  16       70.13       54.11     11.96 o
   3   8  16      152.97      128.89      9.54 o
   4   8  16        5.88       55.36     35.81 o
  -4   9  16        3.04       10.87     24.16 o
  -3   9  16      102.62       95.25     29.48 o
  -2   9  16      426.22      406.69     29.34 o
  -1   9  16     1302.82     1275.77     49.99 o
   0   9  16        5.35       -4.61     11.65 o
   1   9  16     1303.33     1271.77     37.92 o
   2   9  16      426.36      418.12     17.13 o
   3   9  16      102.48       94.70      9.23 o
   4   9  16        3.05      -36.75     36.75 o
  -4  10  16       50.79       15.56     35.97 o
  -3  10  16        2.72        7.82     20.33 o
  -2  10  16      434.88      394.41     29.97 o
  -1  10  16        2.13       -2.35     14.07 o
   0  10  16      196.23      220.57     16.58 o
   1  10  16        2.10      -10.16     10.87 o
   2  10  16      434.86      387.76     17.60 o
   3  10  16        2.75       -9.46     10.16 o
   4  10  16       50.68       28.23     39.80 o
  -3  11  16       53.97       46.92     24.16 o
  -2  11  16      105.29      109.95     27.61 o
  -1  11  16      125.11      154.14     24.32 o
   0  11  16      327.98      358.53     19.09 o
   1  11  16      125.03      147.34     14.94 o
   2  11  16      105.00       99.08     11.10 o
   3  11  16       53.92       26.51     12.35 o
   4  11  16        3.20       65.76     46.29 o
  -4  12  16        1.17       82.10     49.18 o
  -3  12  16       19.59       28.85     23.46 o
  -2  12  16        7.87       15.56     20.96 o
  -1  12  16       67.53       53.25     28.15 o
   0  12  16      596.66      552.19     26.29 o
   1  12  16       67.58       75.15     14.08 o
   2  12  16        7.86      -10.09     10.09 o
   3  12  16       19.65       18.77     14.07 o
   4  12  16        1.18        6.18     40.50 o
  -3  13  16       79.06       71.79     28.93 o
  -2  13  16      160.86      152.82     24.87 o
  -1  13  16      730.22      803.20     42.81 o
   0  13  16      682.69      724.27     33.11 o
   1  13  16      730.11      733.38     31.86 o
   2  13  16      160.80      156.26     13.30 o
   3  13  16       79.15       55.36     34.56 o
  -3  14  16       16.70        0.78     29.24 o
  -2  14  16      100.01       34.49     24.95 o
  -1  14  16      131.14      100.26     21.82 o
   0  14  16      285.71      279.72     26.20 o
   1  14  16      130.97      149.37     20.49 o
   2  14  16       99.98       64.83     24.32 o
   3  14  16       16.69       81.09     44.33 o
  -3  15  16       90.40       83.59     39.88 o
  -2  15  16       78.95       51.61     30.58 o
  -1  15  16        5.31        4.61     21.82 o
   0  15  16        3.56        5.55     23.54 o
   1  15  16        5.28       18.77     21.11 o
   2  15  16       79.03       77.57     29.09 o
   3  15  16       90.39      190.80     55.60 o
  -2  16  16       11.14       16.42     31.98 o
  -1  16  16      173.82      125.13     38.17 o
   0  16  16       15.80       -9.46     29.09 o
   1  16  16      173.55      186.99     28.31 o
   2  16  16       11.15       59.97     35.97 o
  -2  17  16      101.82      169.85     53.96 o
  -1  17  16       65.09       93.60     27.60 o
   0  17  16       70.69       62.64     26.59 o
   1  17  16       65.17      117.14     39.96 o
   2  17  16      101.96      115.89     46.37 o
   0  18  16        1.34       21.03     26.43 o
   1   0  17        5.65       25.02     10.09 o
   2   0  17      153.78      152.83     12.44 o
   3   0  17       23.24       16.42     13.37 o
   4   0  17      640.48      601.88     26.06 o
   5   0  17        8.80       37.53     21.89 o
  -5   1  17       10.02       38.16     45.98 o
  -4   1  17       38.89       71.78     14.23 o
  -3   1  17      144.42      147.34     14.23 o
  -2   1  17       76.19       79.06     12.43 o
  -1   1  17      457.40      459.22     19.17 o
   0   1  17       17.70       12.43     10.09 o
   1   1  17      457.95      493.35     22.38 o
   2   1  17       76.40       75.62     10.24 o
   3   1  17      144.53      124.51     15.02 o
   4   1  17       38.99       44.65     13.45 o
   5   1  17       10.06       21.03     21.03 o
  -4   2  17      150.91      166.89     12.98 o
  -3   2  17       40.96       50.83     16.34 o
  -2   2  17      135.26      153.45     13.14 o
  -1   2  17      157.22      164.09     12.20 o
   0   2  17       34.98       65.76      9.54 o
   1   2  17      157.19      194.75     13.30 o
   2   2  17      135.17      143.90     12.75 o
   3   2  17       40.94       57.00     14.78 o
   4   2  17      151.13      164.78     22.99 o
   5   2  17       20.11      117.13     30.26 o
  -4   3  17      167.89      151.41     15.17 o
  -3   3  17      477.21      504.53     23.87 o
  -2   3  17      264.84      249.70     17.68 o
  -1   3  17      118.82      109.96     11.11 o
   0   3  17      447.93      465.17     19.33 o
   1   3  17      118.61       97.99     11.11 o
   2   3  17      264.55      274.18     14.78 o
   3   3  17      476.92      509.54     20.19 o
   4   3  17      168.01      162.59     15.02 o
   5   3  17        1.07       11.65     25.02 o
  -4   4  17      141.48      152.81     15.17 o
  -3   4  17      389.31      369.27     21.51 o
  -2   4  17      306.24      312.45     16.82 o
  -1   4  17      350.96      340.82     16.51 o
   0   4  17        4.52       22.60     10.87 o
   1   4  17      351.33      373.60     16.20 o
   2   4  17      306.40      292.97     15.33 o
   3   4  17      389.78      397.75     17.84 o
   4   4  17      141.29      181.67     31.67 o
   5   4  17       29.00      154.82     32.68 o
  -5   5  17      112.63      130.83     49.89 o
  -4   5  17       17.49       50.82     29.09 o
  -3   5  17     1046.27     1010.59     35.55 o
  -2   5  17      282.04      288.19     16.11 o
  -1   5  17        0.29       -1.56     10.24 o
   0   5  17      741.00      833.87     25.84 o
   1   5  17        0.29      -10.87     12.51 o
   2   5  17      282.61      288.19     15.18 o
   3   5  17     1046.29      999.94     33.60 o
   4   5  17       17.40       27.37      8.44 o
  -5   6  17      267.20      302.61     57.41 o
  -4   6  17       17.76       70.37     32.84 o
  -3   6  17       37.43       46.13     14.86 o
  -2   6  17       50.72       35.11     13.29 o
  -1   6  17      256.17      264.95     17.29 o
   0   6  17        2.10      -20.41     20.41 o
   1   6  17      256.19      282.55     15.96 o
   2   6  17       50.78       68.97     11.65 o
   3   6  17       37.28       12.43     10.09 o
   4   6  17       17.81       14.86     19.63 o
   5   6  17      267.65      264.05     49.98 o
  -4   7  17       64.85       93.05     32.92 o
  -3   7  17       18.74       15.56     16.34 o
  -2   7  17      339.74      343.91     17.60 o
  -1   7  17      318.85      383.34     17.52 o
   0   7  17      188.80      186.23     13.77 o
   1   7  17      318.77      353.30     19.95 o
   2   7  17      339.99      341.79     17.60 o
   3   7  17       18.68       21.82     10.95 o
   4   7  17       64.88       30.34     25.88 o
  -4   8  17       77.44       41.37     24.08 o
  -3   8  17       66.73       83.12     27.53 o
  -2   8  17      832.08      800.19     28.50 o
  -1   8  17       38.43       55.36     14.15 o
   0   8  17     2241.02     2321.78     78.32 o
   1   8  17       38.41       36.83     11.89 o
   2   8  17      832.14      795.49     29.98 o
   3   8  17       66.75       56.15      8.37 o
   4   8  17       77.56       57.87     33.63 o
  -4   9  17      140.34      150.70     30.19 o
  -3   9  17       90.65       86.18     21.27 o
  -2   9  17      532.79      490.87     33.49 o
  -1   9  17      377.10      373.58     21.59 o
   0   9  17      151.79      173.47     15.49 o
   1   9  17      377.51      406.67     19.17 o
   2   9  17      532.44      462.78     22.85 o
   3   9  17       90.82       73.66      9.62 o
   4   9  17      140.44      138.58     34.88 o
  -4  10  17        6.30      104.78     54.97 o
  -3  10  17       67.63       79.60     21.97 o
  -2  10  17      126.60       96.35     20.33 o
  -1  10  17      512.04      484.68     24.65 o
   0  10  17      553.91      568.07     24.02 o
   1  10  17      511.89      545.56     22.22 o
   2  10  17      126.49      135.37     11.03 o
   3  10  17       67.73       58.73     13.29 o
   4  10  17        6.37       10.87     39.88 o
  -3  11  17      129.70      129.50     25.49 o
  -2  11  17      221.41      206.64     24.95 o
  -1  11  17      668.97      734.92     37.88 o
   0  11  17       75.61       63.50     12.51 o
   1  11  17      669.72      665.34     25.98 o
   2  11  17      221.33      223.85     15.10 o
   3  11  17      129.81       99.08     15.02 o
   4  11  17       14.84       41.36     40.66 o
  -3  12  17       75.54       51.61     26.51 o
  -2  12  17        1.30        8.60     23.46 o
  -1  12  17      148.79      180.19     33.79 o
   0  12  17        1.35       32.84     18.92 o
   1  12  17      148.82      141.24     15.95 o
   2  12  17        1.32       -5.55     13.37 o
   3  12  17       75.34       39.96     15.56 o
  -3  13  17       65.84      135.98     28.07 o
  -2  13  17       10.04       -7.04     21.11 o
  -1  13  17      470.15      526.09     35.91 o
   0  13  17       12.20       16.42     25.88 o
   1  13  17      469.99      444.79     25.98 o
   2  13  17       10.02       -1.56     17.28 o
   3  13  17       65.92      174.22     60.52 o
  -3  14  17       27.09       33.47     32.06 o
  -2  14  17      111.18      122.62     29.09 o
  -1  14  17      248.65      234.02     31.68 o
   0  14  17      570.07      647.98     47.03 o
   1  14  17      248.86      236.60     22.37 o
   2  14  17      111.09      132.08     31.52 o
   3  14  17       27.02       77.57     60.13 o
  -2  15  17      207.30      152.82     34.57 o
  -1  15  17      347.69      333.55     30.66 o
   0  15  17       32.89       70.37     29.56 o
   1  15  17      347.84      390.97     29.88 o
  -2  16  17      113.59      129.50     38.87 o
  -1  16  17      196.63      305.49     42.08 o
   0  16  17      416.41      420.33     40.13 o
   1  16  17      196.45      235.72     48.10 o
   2  16  17      113.65       66.71     45.20 o
  -1  17  17       42.51       -2.35     40.82 o
   0  17  17      195.91      172.76     29.41 o
   1  17  17       42.44       29.71     39.02 o
   0   0  18        7.37       17.12     14.15 o
   1   0  18       82.54       82.11     10.17 o
   2   0  18     1612.21     1637.02     52.14 o
   3   0  18      356.42      364.95     21.36 o
   4   0  18     1459.01     1466.07     51.47 o
   5   0  18      122.33       54.12     26.75 o
  -5   1  18       49.66      114.09     44.81 o
  -4   1  18      109.24       85.16     13.92 o
  -3   1  18     1436.81     1513.94     47.95 o
  -2   1  18      406.65      393.33     17.76 o
  -1   1  18       40.71       31.90     11.65 o
   0   1  18       90.00       89.31     10.01 o
   1   1  18       40.63       58.73     11.10 o
   2   1  18      406.15      391.06     18.78 o
   3   1  18     1437.14     1529.22     43.80 o
   4   1  18      109.39      115.89     15.01 o
   5   1  18       49.65      108.77     46.06 o
  -4   2  18       14.01       21.82     14.86 o
  -3   2  18        3.10        0.78     11.89 o
  -2   2  18      441.26      441.32     19.95 o
  -1   2  18       45.51       39.25     10.17 o
   0   2  18      188.19      202.66     13.53 o
   1   2  18       45.48       30.34     10.79 o
   2   2  18      441.60      472.38     20.66 o
   3   2  18        3.15       22.60     10.87 o
   4   2  18       13.91       13.21     13.21 o
   5   2  18       32.72       81.09     27.21 o
  -4   3  18      740.37      725.84     34.67 o
  -3   3  18     1209.96     1165.85     47.78 o
  -2   3  18      722.15      693.20     26.54 o
  -1   3  18      306.13      303.62     16.59 o
   0   3  18       23.18       27.37     10.79 o
   1   3  18      305.95      262.24     14.47 o
   2   3  18      721.73      753.39     24.58 o
   3   3  18     1210.53     1249.50     37.60 o
   4   3  18      740.36      722.79     43.59 o
   5   3  18        8.80       65.76     36.75 o
  -4   4  18       17.33       15.56     14.07 o
  -3   4  18       85.54      106.51     13.84 o
  -2   4  18      889.72      832.36     29.05 o
  -1   4  18       82.33       63.97     10.71 o
   0   4  18        1.52       -7.82     12.51 o
   1   4  18       82.04       73.67     11.50 o
   2   4  18      889.95      869.86     31.40 o
   3   4  18       85.68       90.95     12.28 o
   4   4  18       17.23       27.37     11.73 o
   5   4  18      241.84      190.06     36.99 o
  -4   5  18      111.75      145.30     18.22 o
  -3   5  18      145.17      132.72     15.48 o
  -2   5  18      320.05      333.57     16.35 o
  -1   5  18      150.16      130.85     14.08 o
   0   5  18       97.28       86.73     11.97 o
   1   5  18      149.79      137.96     13.14 o
   2   5  18      319.74      323.40     17.13 o
   3   5  18      145.09      179.41     14.23 o
   4   5  18      111.76      109.40     20.49 o
  -4   6  18       34.06       31.28     41.60 o
  -3   6  18      107.44      115.90     15.64 o
  -2   6  18      486.92      449.62     26.14 o
  -1   6  18      331.32      353.30     17.84 o
   0   6  18       22.63        7.04     11.73 o
   1   6  18      331.63      322.48     18.07 o
   2   6  18      487.33      460.34     22.77 o
   3   6  18      107.43      113.55     13.14 o
   4   6  18       34.00       31.90     26.51 o
  -4   7  18      153.39      105.34     45.91 o
  -3   7  18        7.54        3.13     20.33 o
  -2   7  18      455.69      479.72     20.81 o
  -1   7  18      282.72      283.49     17.91 o
   0   7  18      525.09      517.29     24.18 o
   1   7  18      282.34      278.80     16.82 o
   2   7  18      455.60      423.85     19.56 o
   3   7  18        7.57       15.56     11.65 o
   4   7  18      153.37      127.63     32.22 o
  -4   8  18       88.57      119.57     28.78 o
  -3   8  18       23.60      -18.06     36.83 o
  -2   8  18        9.99        3.91     16.42 o
  -1   8  18      456.54      478.48     23.24 o
   0   8  18      190.75      187.79     14.55 o
   1   8  18      456.82      456.72     22.69 o
   2   8  18       10.02       17.12     12.51 o
   3   8  18       23.52       31.28     13.45 o
   4   8  18       88.51      135.99     44.34 o
  -4   9  18      131.77      123.25     29.80 o
  -3   9  18        0.94      -21.82     33.47 o
  -2   9  18       89.50      116.52     20.49 o
  -1   9  18      210.89      187.01     17.60 o
   0   9  18       47.61       59.59     14.23 o
   1   9  18      210.73      227.22     16.89 o
   2   9  18       89.53       81.09     14.62 o
   3   9  18        0.93       -1.56     11.81 o
   4   9  18      131.81      155.55     68.35 o
  -4  10  18       10.89      114.71     47.93 o
  -3  10  18       10.75       38.16     21.74 o
  -2  10  18      135.14      131.46     37.85 o
  -1  10  18      128.57      134.67     23.38 o
   0  10  18      461.24      487.07     23.47 o
   1  10  18      128.82      134.67     15.56 o
   2  10  18      135.34      136.00     13.06 o
   3  10  18       10.73       10.87     15.72 o
   4  10  18       10.86       40.66     33.54 o
  -4  11  18       39.17       62.63     52.23 o
  -3  11  18        3.32      -28.85     36.05 o
  -2  11  18        1.61      -13.21     19.55 o
  -1  11  18     1828.10     1902.89     83.02 o
   0  11  18      240.88      194.76     16.43 o
   1  11  18     1828.68     1917.55     53.93 o
   2  11  18        1.64       21.82     10.95 o
   3  11  18        3.32        0.78     15.01 o
  -3  12  18       24.88       31.28     28.15 o
  -2  12  18       40.95       70.38     25.80 o
  -1  12  18       33.02       37.53     29.79 o
   0  12  18      154.00      169.87     23.31 o
   1  12  18       32.91       51.61     14.86 o
   2  12  18       40.94       21.03     11.03 o
   3  12  18       24.88       64.82     46.84 o
  -3  13  18       81.80      126.37     32.06 o
  -2  13  18       33.24        9.46     22.05 o
  -1  13  18      124.09      131.46     23.70 o
   0  13  18       69.28      134.66     36.99 o
   1  13  18      123.96       93.06     18.85 o
   2  13  18       33.14       17.12     25.02 o
   3  13  18       81.87      125.74     40.12 o
  -3  14  18        3.77       75.61     41.36 o
  -2  14  18        0.52        8.60     22.68 o
  -1  14  18      576.67      632.40     39.36 o
   0  14  18      151.94      132.72     35.43 o
   1  14  18      577.02      597.74     38.26 o
   2  14  18        0.51       -1.56     38.55 o
   3  14  18        3.75      -52.54     52.54 o
  -2  15  18       88.11       62.64     32.77 o
  -1  15  18       64.95       30.34     23.38 o
   0  15  18       30.18       16.42     29.01 o
   1  15  18       64.91      104.16     31.44 o
   2  15  18       88.06       27.37     36.83 o
  -2  16  18       64.79      -25.02     39.18 o
  -1  16  18       68.46       54.89     43.09 o
   0  16  18     1241.69     1241.26     72.98 o
   1  16  18       68.50       46.14     38.39 o
  -1  17  18       31.57       18.06     40.66 o
   0  17  18      172.42      115.90     31.28 o
   1  17  18       31.48       57.00     47.70 o
   1   0  19      112.79      139.91     12.59 o
   2   0  19     2146.60     2130.91     56.88 o
   3   0  19        7.60        5.55     13.37 o
   4   0  19      189.95      191.61     16.27 o
   5   0  19       26.01       -6.18     49.03 o
  -4   1  19       39.43       65.76     14.94 o
  -3   1  19     1627.93     1679.79     55.10 o
  -2   1  19      115.60       97.99     13.29 o
  -1   1  19      551.17      514.75     20.35 o
   0   1  19       38.28       36.83     10.87 o
   1   1  19      551.24      536.59     23.32 o
   2   1  19      115.77      104.17     13.14 o
   3   1  19     1627.31     1645.54     47.73 o
   4   1  19       39.24       33.47     12.59 o
   5   1  19        5.95      -17.12     22.68 o
  -4   2  19      222.99      201.01     19.87 o
  -3   2  19       19.84       31.28     14.70 o
  -2   2  19       10.22       10.87     11.65 o
  -1   2  19       59.51       48.48     12.43 o
   0   2  19        0.53        8.60     11.02 o
   1   2  19       59.68       31.91     11.03 o
   2   2  19       10.17       23.38     11.65 o
   3   2  19       19.75       26.51     14.07 o
   4   2  19      222.98      212.27     17.13 o
   5   2  19       50.33       23.38     31.90 o
  -4   3  19      107.87       39.26     18.92 o
  -3   3  19      194.81      183.96     16.66 o
  -2   3  19      922.26      899.87     30.23 o
  -1   3  19      347.42      324.45     16.12 o
   0   3  19      476.63      484.72     20.97 o
   1   3  19      347.35      305.59     15.65 o
   2   3  19      921.82      909.97     30.38 o
   3   3  19      194.52      216.41     16.42 o
   4   3  19      107.93      121.37     20.96 o
  -4   4  19       55.33       69.44     20.49 o
  -3   4  19      120.89       91.50     15.02 o
  -2   4  19      879.29      886.41     33.35 o
  -1   4  19      628.49      658.20     22.93 o
   0   4  19      262.48      273.24     16.66 o
   1   4  19      628.98      602.00     23.33 o
   2   4  19      879.38      913.26     32.10 o
   3   4  19      120.95      125.13     13.76 o
   4   4  19       55.14       64.82     13.53 o
  -4   5  19      368.10      361.72     28.71 o
  -3   5  19      101.86       40.66     19.63 o
  -2   5  19      426.57      471.17     25.51 o
  -1   5  19     1533.40     1567.28     55.42 o
   0   5  19      423.00      393.34     23.32 o
   1   5  19     1534.36     1620.90     49.62 o
   2   5  19      426.80      450.75     21.36 o
   3   5  19      101.79      107.61     13.37 o
   4   5  19      368.31      390.98     34.26 o
  -4   6  19      121.86      183.23     43.87 o
  -3   6  19       68.91       69.44     22.83 o
  -2   6  19       12.79       10.87     17.91 o
  -1   6  19      120.78      130.84     13.45 o
   0   6  19      144.72      157.67     14.78 o
   1   6  19      121.08      103.08     13.06 o
   2   6  19       12.70       17.12     10.87 o
   3   6  19       68.95       61.78     13.22 o
   4   6  19      121.86       74.21     27.45 o
  -4   7  19      104.50      101.90     44.03 o
  -3   7  19      104.45      112.30     21.35 o
  -2   7  19       91.17       59.59     22.05 o
  -1   7  19      982.45      949.28     34.46 o
   0   7  19       84.28      100.25     15.09 o
   1   7  19      982.12      970.11     31.40 o
   2   7  19       91.00       89.85     14.31 o
   3   7  19      104.40      135.99     15.64 o
   4   7  19      104.71       69.44     32.61 o
  -4   8  19      321.72      369.20     35.43 o
  -3   8  19       20.34        8.60     21.82 o
  -2   8  19      181.60      172.77     25.03 o
  -1   8  19     2366.19     2324.13     83.73 o
   0   8  19      375.80      343.93     17.60 o
   1   8  19     2366.18     2425.20     80.04 o
   2   8  19      181.92      182.47     16.66 o
   3   8  19       20.31       21.03     12.59 o
   4   8  19      322.06      269.55     33.95 o
  -4   9  19       57.88      111.12     38.94 o
  -3   9  19       15.76       39.25     34.33 o
  -2   9  19      122.34      148.67     25.26 o
  -1   9  19       47.81       50.05     24.94 o
   0   9  19      150.72      159.78     17.68 o
   1   9  19       47.87       66.70     15.09 o
   2   9  19      122.39      122.62     16.11 o
   3   9  19       15.88       25.02     13.45 o
   4   9  19       57.79       72.72     43.87 o
  -4  10  19        5.37      -48.56     48.56 o
  -3  10  19       13.51       44.65     23.54 o
  -2  10  19      133.94      136.62     29.40 o
  -1  10  19      511.43      498.28     34.98 o
   0  10  19      485.58      478.47     29.34 o
   1  10  19      511.46      499.53     26.29 o
   2  10  19      133.78      131.46     12.83 o
   3  10  19       13.45       11.65     15.64 o
  -3  11  19       14.12       16.42     31.98 o
  -2  11  19      153.26      187.77     24.56 o
  -1  11  19      125.80      201.84     37.38 o
   0  11  19        2.14      -25.72     25.72 o
   1  11  19      125.85      113.55     17.28 o
   2  11  19      153.24      136.00     15.64 o
   3  11  19       14.11       40.66     17.12 o
  -3  12  19       56.92      120.19     30.65 o
  -2  12  19      135.23      123.25     27.29 o
  -1  12  19      141.51      118.32     27.37 o
   0  12  19     4271.37     4766.78    193.62 o
   1  12  19      141.73      183.23     23.46 o
   2  12  19      135.48      159.07     27.53 o
   3  12  19       57.08       31.90     33.47 o
  -3  13  19       51.07       48.48     34.25 o
  -2  13  19       11.86       -7.82     25.02 o
  -1  13  19      102.23      147.96     25.88 o
   0  13  19        8.13        3.91     21.19 o
   1  13  19      102.45       96.89     24.79 o
   2  13  19       11.87       86.17     43.63 o
   3  13  19       51.20       37.53     45.20 o
  -2  14  19       89.95       76.64     27.45 o
  -1  14  19       26.34       49.26     25.10 o
   0  14  19     1315.80     1400.06     83.80 o
   1  14  19       26.28       32.84     22.75 o
  -2  15  19      269.03      138.60     32.93 o
  -1  15  19      234.95      228.93     27.06 o
   0  15  19        7.15       24.24     23.38 o
   1  15  19      235.03      260.37     43.33 o
   2  15  19      268.97      327.41     65.78 o
  -1  16  19      494.70      490.77     49.60 o
   0  16  19      342.90      291.07     35.28 o
   1  16  19      495.16      605.86     75.73 o
   0   0  20       31.80       55.36     17.91 o
   1   0  20      116.59      106.52     13.29 o
   2   0  20      984.34     1048.26     34.46 o
   3   0  20       91.08       83.60     13.29 o
   4   0  20       72.18       75.62     17.05 o
  -4   1  20       33.81       18.77     17.91 o
  -3   1  20     1195.37     1140.99     41.59 o
  -2   1  20       96.88      111.75     12.98 o
  -1   1  20      226.12      235.76     19.79 o
   0   1  20      148.33      159.78     13.45 o
   1   1  20      226.08      211.51     14.63 o
   2   1  20       96.90      106.51     15.01 o
   3   1  20     1196.18     1140.99     41.59 o
   4   1  20       33.83       64.82     16.19 o
  -4   2  20       83.14      132.70     25.81 o
  -3   2  20       84.40       51.61     13.29 o
  -2   2  20      400.02      421.55     20.66 o
  -1   2  20       11.59       14.07     14.86 o
   0   2  20        5.88        5.55     10.24 o
   1   2  20       11.56        2.35     11.03 o
   2   2  20      399.95      401.13     21.28 o
   3   2  20       84.56       98.53     15.01 o
   4   2  20       83.17       68.03     15.72 o
  -4   3  20      213.56      200.22     25.34 o
  -3   3  20     1018.09      956.05     36.33 o
  -2   3  20      823.64      833.77     27.48 o
  -1   3  20      455.27      469.96     21.83 o
   0   3  20        5.59       21.03     13.37 o
   1   3  20      455.81      438.98     19.95 o
   2   3  20      823.71      878.01     31.47 o
   3   3  20     1018.33     1044.53     36.17 o
   4   3  20      213.58      195.53     17.21 o
  -4   4  20      740.44      768.61     46.57 o
  -3   4  20       85.17       44.65     18.69 o
  -2   4  20      202.85      183.26     16.66 o
  -1   4  20      573.63      589.63     24.42 o
   0   4  20       69.70       43.95     11.10 o
   1   4  20      572.97      560.13     23.87 o
   2   4  20      202.72      201.87     16.66 o
   3   4  20       85.17       72.73     12.43 o
   4   4  20      740.65      671.10     40.62 o
  -4   5  20      172.34      200.21     24.56 o
  -3   5  20       75.09       91.49     22.44 o
  -2   5  20      262.52      205.02     16.04 o
  -1   5  20      169.35      184.74     15.96 o
   0   5  20      402.40      421.57     19.56 o
   1   5  20      169.20      157.67     13.37 o
   2   5  20      262.55      245.30     16.66 o
   3   5  20       74.95       61.78     15.80 o
   4   5  20      172.66      147.97     31.28 o
  -4   6  20       63.37       -3.13     42.07 o
  -3   6  20      261.08      324.37     27.22 o
  -2   6  20      357.32      355.40     26.36 o
  -1   6  20      196.48      216.42     17.29 o
   0   6  20      475.83      484.68     20.97 o
   1   6  20      196.28      243.56     17.44 o
   2   6  20      357.32      373.55     19.48 o
   3   6  20      261.01      283.46     18.85 o
   4   6  20       63.44       54.89     28.15 o
  -4   7  20      928.57      945.44     86.03 o
  -3   7  20       33.21       57.86     21.66 o
  -2   7  20        1.04       -4.61     20.25 o
  -1   7  20      591.79      588.28     27.16 o
   0   7  20       15.09       28.85     16.50 o
   1   7  20      591.87      585.54     24.34 o
   2   7  20        1.05        8.60     13.29 o
   3   7  20       33.04       28.85     14.07 o
   4   7  20      928.27      938.55     72.02 o
  -4   8  20      172.67      210.69     50.36 o
  -3   8  20       46.60       43.16     21.35 o
  -2   8  20      204.13      182.47     24.95 o
  -1   8  20       27.04       26.51     25.65 o
   0   8  20     1690.17     1754.33     63.34 o
   1   8  20       27.09       22.60     14.07 o
   2   8  20      204.17      210.70     18.69 o
   3   8  20       46.73       27.37     14.08 o
   4   8  20      172.51       77.58     63.58 o
  -4   9  20      103.49      135.36     44.89 o
  -3   9  20        6.04        3.91     31.43 o
  -2   9  20        0.41       -9.46     23.54 o
  -1   9  20      598.53      635.29     38.11 o
   0   9  20      484.26      493.26     34.82 o
   1   9  20      598.02      570.73     26.76 o
   2   9  20        0.40        1.56     13.37 o
   3   9  20        6.04       18.06     25.18 o
   4   9  20      103.30      200.19    132.94 o
  -3  10  20       24.28       13.21     30.50 o
  -2  10  20       19.13       42.07     22.52 o
  -1  10  20      232.79      218.85     28.16 o
   0  10  20       17.88       67.09     34.33 o
   1  10  20      232.77      240.90     26.91 o
   2  10  20       19.07       37.53     14.70 o
   3  10  20       24.34       14.86     17.28 o
  -3  11  20       20.89       65.76     32.22 o
  -2  11  20      178.55      164.79     26.59 o
  -1  11  20       91.02       87.74     25.65 o
   0  11  20      471.59      344.96     47.81 o
   1  11  20       91.08       72.73     25.73 o
   2  11  20      178.42      162.60     15.72 o
   3  11  20       20.81      103.06     76.63 o
  -3  12  20       30.59      135.98     33.94 o
  -2  12  20       45.63       92.50     27.99 o
  -1  12  20        8.77       50.82     28.31 o
   0  12  20     1285.76     1459.32     70.57 o
   1  12  20        8.81       28.23     29.71 o
   2  12  20       45.69       14.86     53.95 o
  -2  13  20      102.23      131.45     26.28 o
  -1  13  20       24.67       28.85     28.23 o
   0  13  20        6.99       33.47     24.32 o
   1  13  20       24.77       26.51     21.03 o
  -2  14  20      327.64      424.90     38.02 o
  -1  14  20       38.51      -21.03     39.02 o
   0  14  20      277.98      209.86     37.31 o
   1  14  20       38.57       35.11     28.15 o
   2  14  20      327.86      352.15     57.73 o
  -1  15  20      254.23      277.82     48.49 o
   0  15  20       19.25       32.84     25.02 o
   1  15  20      253.83      200.23     45.91 o
  -1  16  20      437.69      457.80     50.30 o
   0  16  20        1.52       -3.13     24.16 o
   1  16  20      437.78      451.86     89.18 o
   1   0  21      230.51      209.86     15.41 o
   2   0  21     1479.77     1496.67     51.96 o
   3   0  21      200.77      212.27     17.13 o
   4   0  21        0.71        9.46     23.54 o
  -4   1  21       26.69       58.72     25.73 o
  -3   1  21      544.96      497.04     24.96 o
  -2   1  21      228.44      217.21     16.50 o
  -1   1  21      274.07      285.36     17.99 o
   0   1  21     1252.52     1279.71     48.03 o
   1   1  21      274.32      277.85     17.68 o
   2   1  21      228.12      239.19     18.15 o
   3   1  21      544.78      584.13     32.47 o
   4   1  21       26.65       37.53     17.83 o
  -4   2  21      392.26      387.70     33.01 o
  -3   2  21      308.24      244.45     23.62 o
  -2   2  21      646.50      645.30     32.72 o
  -1   2  21      948.07      942.36     29.21 o
   0   2  21       80.35      100.25     15.64 o
   1   2  21      948.22      978.78     33.28 o
   2   2  21      646.48      652.42     24.26 o
   3   2  21      308.30      272.30     21.20 o
   4   2  21      391.97      370.25     22.61 o
  -4   3  21       83.89      116.52     25.96 o
  -3   3  21      129.05      169.08     29.80 o
  -2   3  21      197.25      193.19     17.13 o
  -1   3  21      807.51      820.95     27.24 o
   0   3  21      189.70      231.44     17.05 o
   1   3  21      808.08      830.58     27.40 o
   2   3  21      197.28      199.44     15.80 o
   3   3  21      129.18       94.71     14.15 o
   4   3  21       83.75       89.30     17.44 o
  -4   4  21      167.23      157.66     20.33 o
  -3   4  21      335.77      347.01     28.16 o
  -2   4  21      303.77      285.37     22.69 o
  -1   4  21      361.57      323.42     19.09 o
   0   4  21      199.60      223.07     15.88 o
   1   4  21      361.27      340.79     17.52 o
   2   4  21      303.66      309.46     21.67 o
   3   4  21      335.58      363.83     22.37 o
   4   4  21      167.30      183.24     32.53 o
  -4   5  21      136.81      168.37     22.52 o
  -3   5  21      276.62      280.65     26.20 o
  -2   5  21     1213.81     1150.54     60.78 o
  -1   5  21      281.81      249.69     21.20 o
   0   5  21       42.07       20.25     13.37 o
   1   5  21      282.06      297.80     19.32 o
   2   5  21     1213.96     1194.64     44.49 o
   3   5  21      276.59      242.64     19.16 o
   4   5  21      136.57      137.95     31.52 o
  -4   6  21      243.34      264.05     57.25 o
  -3   6  21      252.92      234.02     24.79 o
  -2   6  21      165.55      180.19     22.52 o
  -1   6  21       22.15      -14.07     15.72 o
   0   6  21     2089.10     1985.53     62.36 o
   1   6  21       22.15       34.48     12.51 o
   2   6  21      165.70      176.44     15.56 o
   3   6  21      252.95      219.71     19.08 o
   4   6  21      243.56      281.57     35.67 o
  -4   7  21        2.06       18.06     48.48 o
  -3   7  21      164.77      196.30     23.54 o
  -2   7  21       84.71       85.16     21.66 o
  -1   7  21       66.53      125.74     30.73 o
   0   7  21      464.83      389.97     23.24 o
   1   7  21       66.59       77.57     14.78 o
   2   7  21       84.56       81.09     16.66 o
   3   7  21      164.66      152.82     17.28 o
   4   7  21        2.08       71.78     38.39 o
  -4   8  21      155.19       46.14     47.16 o
  -3   8  21        2.57      -20.41     20.41 o
  -2   8  21      102.13      135.37     28.62 o
  -1   8  21      230.93      234.88     28.31 o
   0   8  21      211.17      163.31     22.84 o
   1   8  21      230.91      221.35     19.16 o
   2   8  21      102.14      112.30     19.55 o
   3   8  21        2.52        0.78     14.23 o
   4   8  21      154.97      205.83     38.48 o
  -3   9  21      148.89      188.55     47.63 o
  -2   9  21      126.77       80.55     26.59 o
  -1   9  21      154.76      118.33     29.17 o
   0   9  21       87.94       75.15     26.67 o
   1   9  21      154.45       90.96     23.46 o
   2   9  21      127.00      104.17     20.57 o
   3   9  21      148.81      130.84     17.28 o
  -3  10  21       88.11      200.19     49.89 o
  -2  10  21      123.33      118.95     29.87 o
  -1  10  21       26.77       -7.82     23.46 o
   0  10  21      768.35      724.34     46.65 o
   1  10  21       26.73       45.43     30.50 o
   2  10  21      123.25       97.99     28.78 o
   3  10  21       88.26      129.50     30.58 o
  -3  11  21       57.62       20.25     33.47 o
  -2  11  21       12.62       31.28     33.78 o
  -1  11  21      282.14      287.22     33.17 o
   0  11  21        4.11      104.78     32.06 o
   1  11  21      281.57      331.49     49.90 o
   2  11  21       12.62       71.78     31.28 o
   3  11  21       57.57       59.98     44.65 o
  -3  12  21      143.50      144.60     34.96 o
  -2  12  21       21.75       17.12     24.32 o
  -1  12  21       42.37       26.51     25.02 o
   0  12  21      515.30      590.89     40.76 o
   1  12  21       42.33       85.15     25.80 o
   2  12  21       21.70       31.90     35.03 o
   3  12  21      143.71      187.77     52.08 o
  -2  13  21      110.40      164.07     28.62 o
  -1  13  21      112.64      152.81     31.83 o
   0  13  21        0.02       17.12     26.58 o
   1  13  21      112.60      113.55     33.39 o
   2  13  21      110.52       83.13     43.87 o
  -2  14  21       11.15       56.14     35.19 o
  -1  14  21      254.41      267.65     49.43 o
   0  14  21      172.81      125.76     27.61 o
   2  14  21       11.15      -30.34     44.33 o
  -1  15  21      255.66      136.64     32.69 o
   0  15  21      165.70      165.48     25.18 o
   1  15  21      255.58      154.16     50.68 o
   1   0  22       14.42       -7.04     14.07 o
   2   0  22     1450.88     1470.64     45.05 o
   3   0  22       37.02       93.60     40.04 o
   4   0  22       14.32       53.25     25.73 o
  -4   1  22        6.58       26.51     25.65 o
  -3   1  22      581.38      582.81     56.73 o
  -2   1  22      202.23      164.09     15.80 o
  -1   1  22       72.24       84.61     15.41 o
   0   1  22       18.73       19.55     13.37 o
   1   1  22       72.29       96.89     16.50 o
   2   1  22      202.14      196.32     16.42 o
   3   1  22      580.84      512.15     31.69 o
   4   1  22        6.57      -24.16     24.16 o
  -4   2  22        7.91       36.83     24.08 o
  -3   2  22      171.26      191.61     26.36 o
  -2   2  22      679.92      593.73     27.24 o
  -1   2  22      141.78      150.71     15.80 o
   0   2  22       25.19       16.42     11.81 o
   1   2  22      141.78      136.63     16.35 o
   2   2  22      679.51      656.74     28.65 o
   3   2  22      171.69      167.68     16.66 o
   4   2  22        7.84       33.47     28.15 o
  -4   3  22      305.44      278.77     36.45 o
  -3   3  22        9.06      -18.06     25.18 o
  -2   3  22      396.31      412.38     36.38 o
  -1   3  22       49.41       65.76     14.94 o
   0   3  22      599.64      573.43     24.11 o
   1   3  22       49.47       68.97     14.86 o
   2   3  22      396.56      393.29     21.05 o
   3   3  22        8.96       21.03     14.86 o
   4   3  22      305.42      290.12     31.44 o
  -4   4  22        7.20      -21.03     24.86 o
  -3   4  22      398.59      436.53     33.87 o
  -2   4  22      371.21      353.29     31.53 o
  -1   4  22      362.40      353.30     19.95 o
   0   4  22      799.31      784.42     32.88 o
   1   4  22      362.19      376.77     23.86 o
   2   4  22      371.01      383.33     23.00 o
   3   4  22      398.66      389.90     22.06 o
   4   4  22        7.26       48.48     30.34 o
  -4   5  22       66.01       -0.78     59.35 o
  -3   5  22      133.55      139.28     24.40 o
  -2   5  22       44.84       46.14     23.54 o
  -1   5  22      593.55      570.74     50.79 o
   0   5  22      351.80      304.63     19.56 o
   1   5  22      593.19      582.87     25.67 o
   2   5  22       44.95       53.25     14.70 o
   3   5  22      133.54      136.62     16.97 o
   4   5  22       65.89       52.47     28.78 o
  -4   6  22       50.79      -53.25     53.25 o
  -3   6  22      156.99      159.07     26.12 o
  -2   6  22      169.85      118.96     25.65 o
  -1   6  22      421.41      436.57     36.22 o
   0   6  22       60.20       50.83     20.33 o
   1   6  22      421.18      385.56     23.08 o
   2   6  22      169.58      140.62     16.58 o
   3   6  22      157.03      119.58     16.50 o
   4   6  22       50.85       51.61     32.92 o
  -4   7  22       32.98      -46.92     51.76 o
  -3   7  22       32.20       39.96     21.89 o
  -2   7  22      193.97      270.38     34.02 o
  -1   7  22       83.00       66.70     24.24 o
   0   7  22        9.75        7.04     26.59 o
   1   7  22       83.14       54.11     18.92 o
   2   7  22      194.15      190.05     18.54 o
   3   7  22       32.13       50.04     17.83 o
   4   7  22       32.97        0.00      7.82 o
  -3   8  22       43.84       18.77     24.24 o
  -2   8  22       58.38       56.15     31.83 o
  -1   8  22      932.50      906.46     57.31 o
   0   8  22        1.41        4.61     23.38 o
   1   8  22      931.85     1071.73     64.12 o
   2   8  22       58.30       60.84     32.69 o
   3   8  22       43.74       28.23     17.20 o
  -3   9  22       42.52       64.82     49.97 o
  -2   9  22      204.33      251.45     36.37 o
  -1   9  22      245.47      217.21     29.64 o
   0   9  22     1004.01     1066.34     76.73 o
   1   9  22      245.81      291.98     40.13 o
   2   9  22      204.28      273.19     47.16 o
   3   9  22       42.61       98.53     39.96 o
  -3  10  22      140.85      118.95     51.85 o
  -2  10  22       22.33       54.89     25.73 o
  -1  10  22       31.05       40.66     24.24 o
   0  10  22     1089.27     1135.10     88.64 o
   1  10  22       31.15       -0.78     29.24 o
   2  10  22       22.29       45.43     28.31 o
   3  10  22      140.87      100.80     44.34 o
  -3  11  22        7.50       10.16     30.49 o
  -2  11  22       24.30      125.11     50.04 o
  -1  11  22      619.02      548.24     49.77 o
   0  11  22        0.00       52.47     30.34 o
   1  11  22      618.74      512.16     59.47 o
   2  11  22       24.22       20.25     29.71 o
   3  11  22        7.53       28.23     49.34 o
  -2  12  22       96.03       48.48     26.51 o
  -1  12  22      193.51      218.83     30.58 o
   0  12  22      171.23      182.46     23.38 o
   1  12  22      193.77      183.24     26.51 o
   2  12  22       95.85      170.55     50.36 o
  -2  13  22       52.84      131.45     35.89 o
  -1  13  22      143.28      154.84     26.43 o
   0  13  22       27.47       -0.78     28.46 o
   2  13  22       52.95       91.49     44.41 o
  -1  14  22      132.87      139.90     30.42 o
   0  14  22      169.81      236.57     33.55 o
   0  15  22        3.99       44.65     24.32 o
   1   0  23     1081.41     1146.62     43.62 o
   2   0  23       34.84       -3.13     24.94 o
   3   0  23       52.21       49.26     34.56 o
   4   0  23        9.64      -25.02     25.02 o
  -4   1  23       12.69       58.72     26.59 o
  -3   1  23      418.47      438.89     35.13 o
  -2   1  23      244.08      209.86     29.96 o
  -1   1  23       89.98       74.21     15.41 o
   0   1  23      319.71      308.53     21.59 o
   1   1  23       89.88       76.64     16.66 o
   2   1  23      243.93      294.88     44.19 o
   3   1  23      418.59      381.15     48.03 o
   4   1  23       12.71       50.82     25.10 o
  -4   2  23       13.24       34.48     24.32 o
  -3   2  23      103.73      112.30     29.64 o
  -2   2  23      150.69      209.05     29.95 o
  -1   2  23      442.44      496.99     41.16 o
   0   2  23      165.01      114.73     15.56 o
   1   2  23      442.63      415.78     23.94 o
   2   2  23      150.67      134.67     18.14 o
   3   2  23      103.85       78.12     26.67 o
   4   2  23       13.23       34.48     40.74 o
  -4   3  23      144.46      170.56     43.79 o
  -3   3  23      200.03      159.78     24.01 o
  -2   3  23      462.75      431.89     36.07 o
  -1   3  23       79.25       51.61     24.09 o
   0   3  23       40.94       10.17     14.78 o
   1   3  23       79.27       30.34     14.78 o
   2   3  23      463.01      385.57     25.27 o
   3   3  23      200.17      231.43     29.80 o
   4   3  23      144.46      169.86     37.93 o
  -4   4  23       52.37       68.03     27.21 o
  -3   4  23       16.33       10.87     24.16 o
  -2   4  23      219.59      201.01     32.54 o
  -1   4  23      508.02      565.34     42.57 o
   0   4  23      370.62      388.82     33.09 o
   1   4  23      507.69      427.31     23.16 o
   2   4  23      219.21      190.06     21.59 o
   3   4  23       16.33        2.35     29.09 o
   4   4  23       52.41       67.09     31.12 o
  -4   5  23       91.59      161.17     66.00 o
  -3   5  23      310.34      325.40     33.32 o
  -2   5  23        8.38       46.13     21.27 o
  -1   5  23      178.99      204.99     29.64 o
   0   5  23      313.39      372.43     36.69 o
   1   5  23      178.92      172.77     25.73 o
   2   5  23        8.38        1.56     26.74 o
   3   5  23      310.15      226.37     23.54 o
   4   5  23       91.52       75.62     42.31 o
  -3   6  23       54.54       66.70     29.71 o
  -2   6  23      242.93      276.88     46.54 o
  -1   6  23      177.65      240.89     37.31 o
   0   6  23       97.50      127.62     25.26 o
   1   6  23      177.53      159.08     30.35 o
   2   6  23      243.34      228.08     29.57 o
   3   6  23       54.53        7.04     18.69 o
  -3   7  23        7.56       16.42     25.88 o
  -2   7  23      136.36       54.12     25.10 o
  -1   7  23      478.44      437.76     43.35 o
   0   7  23      472.81      487.06     42.02 o
   1   7  23      478.66      449.58     34.43 o
   2   7  23      136.44      183.23     29.56 o
   3   7  23        7.61       47.70     35.89 o
  -3   8  23       59.36       43.95     28.15 o
  -2   8  23      539.29      542.94     37.79 o
  -1   8  23       67.27       98.53     27.21 o
   0   8  23      902.15      943.82     60.20 o
   1   8  23       67.18       35.81     30.42 o
   2   8  23      539.15      560.00     52.97 o
   3   8  23       59.39       26.51     37.38 o
  -3   9  23       12.42       65.76     29.95 o
  -2   9  23       31.32       57.86     26.35 o
  -1   9  23      139.60      111.13     31.83 o
   0   9  23        2.23       -0.78     26.90 o
   1   9  23      139.54      113.55     31.59 o
   2   9  23       31.32       81.09     33.70 o
   3   9  23       12.41       57.00     36.75 o
  -3  10  23      108.61      169.07     57.48 o
  -2  10  23       16.82       22.60     25.02 o
  -1  10  23        3.69        9.46     29.79 o
   0  10  23        0.58      -16.42     29.01 o
   1  10  23        3.67       -5.55     36.91 o
   2  10  23       16.78        7.04     26.59 o
   3  10  23      108.76      164.06     39.41 o
  -2  11  23       32.31      112.29     51.53 o
  -1  11  23        1.09       34.48     28.23 o
   0  11  23      107.53       48.48     34.25 o
   1  11  23        1.09        4.61     27.91 o
   2  11  23       32.31       -0.78     41.13 o
  -2  12  23      154.59      118.32     32.22 o
  -1  12  23      219.27      242.61     52.25 o
   0  12  23       90.55       18.77     29.79 o
   1  12  23      219.47      261.30     24.40 o
   2  12  23      154.39      129.51     52.87 o
  -1  13  23        9.86        0.78     24.55 o
   0  13  23       65.96       67.09     28.85 o
  -1  14  23       66.70      112.29     45.04 o
   0  14  23       33.86       36.83     32.22 o
   0   0  24     2263.16     2315.40    207.57 o
   1   0  24      429.16      391.04     40.92 o
   2   0  24       11.48      -21.03     23.30 o
   3   0  24       66.87      125.12     41.29 o
   4   0  24        0.20       14.86     29.79 o
  -4   1  24       33.90      117.13     43.55 o
  -3   1  24       39.42       46.13     31.20 o
  -2   1  24       27.03       22.60     26.59 o
  -1   1  24        7.80       19.55     36.83 o
   0   1  24      127.47      143.90     28.86 o
   1   1  24        7.82       43.16     24.24 o
   2   1  24       27.04       71.31     27.37 o
   3   1  24       39.29        1.56     26.74 o
   4   1  24       33.91       31.28     29.09 o
  -4   2  24       29.11        3.13     24.16 o
  -3   2  24      102.38       75.15     25.18 o
  -2   2  24      261.94      201.02     30.90 o
  -1   2  24      168.90      171.28     32.22 o
   0   2  24       33.54       35.81     26.43 o
   1   2  24      169.06      161.89     31.28 o
   2   2  24      261.62      219.71     31.52 o
   3   2  24      102.37      104.79     25.73 o
   4   2  24       29.12       35.81     30.42 o
  -4   3  24        1.78        7.82     31.28 o
  -3   3  24       27.94       -7.04     23.46 o
  -2   3  24       76.19       61.78     26.35 o
  -1   3  24       83.98       78.12     25.73 o
   0   3  24        5.79        3.13     25.72 o
   1   3  24       83.80      107.06     24.87 o
   2   3  24       75.93       66.70     23.30 o
   3   3  24       27.92       43.94     33.70 o
   4   3  24        1.79        4.61     30.34 o
  -3   4  24        4.27        2.35     27.52 o
  -2   4  24       52.07       71.31     26.43 o
  -1   4  24      671.00      690.05     42.65 o
   0   4  24        3.20      -24.40     24.40 o
   1   4  24      670.97      697.41     54.71 o
   2   4  24       52.04       59.59     30.65 o
   3   4  24        4.30      -14.07     26.58 o
  -3   5  24       80.14      111.12     38.94 o
  -2   5  24       31.45       45.43     26.04 o
  -1   5  24       13.46       50.04     26.51 o
   0   5  24        6.49       51.61     21.74 o
   1   5  24       13.43       25.88     24.16 o
   2   5  24       31.46      -14.07     24.32 o
   3   5  24       80.14       37.54     30.50 o
  -3   6  24       32.81       54.11     32.92 o
  -2   6  24       60.57      156.24     60.84 o
  -1   6  24        1.54      -12.43     20.33 o
   0   6  24      197.07      223.84     30.11 o
   1   6  24        1.54       10.87     24.94 o
   2   6  24       60.61       63.50     30.73 o
   3   6  24       32.73       75.14     35.89 o
  -3   7  24       78.63      105.33     30.97 o
  -2   7  24       50.64       19.55     25.73 o
  -1   7  24        3.14       63.96     29.56 o
   0   7  24      245.32      238.33     31.91 o
   1   7  24        3.13       -7.04     28.23 o
   2   7  24       50.58       41.37     25.88 o
   3   7  24       78.59       87.74     33.55 o
  -3   8  24       14.88       -4.61     27.91 o
  -2   8  24       51.70       71.31     30.73 o
  -1   8  24       87.84      130.83     30.73 o
   0   8  24       36.55       79.05     28.38 o
   1   8  24       87.95      122.62     29.09 o
   2   8  24       51.74       25.88     30.42 o
   3   8  24       14.95       28.23     33.00 o
  -3   9  24       17.74        0.78     33.23 o
  -2   9  24       11.21       55.36     30.34 o
  -1   9  24       11.46       18.06     26.59 o
   0   9  24       54.77      103.06     62.48 o
   1   9  24       11.50       -5.55     28.23 o
   2   9  24       11.12       68.96     33.00 o
   3   9  24       17.72       44.65     32.92 o
  -2  10  24       85.41       80.54     28.15 o
  -1  10  24       55.95       59.98     27.29 o
   0  10  24       45.35       50.83     46.29 o
   1  10  24       56.08       57.00     34.17 o
   2  10  24       85.62       76.63     28.86 o
  -2  11  24       21.66       53.25     43.71 o
  -1  11  24      257.57      199.45     35.59 o
   0  11  24        3.22       33.47     27.21 o
   1  11  24      257.51      228.94     36.37 o
   2  11  24       21.77        0.00      7.82 o
  -2  12  24       15.41       80.54     33.62 o
  -1  12  24       49.21      131.45     67.33 o
   0  12  24        5.18      -22.60     35.11 o
   1  12  24       49.20       47.70     31.28 o
   2  12  24       15.44      111.11     61.93 o
  -1  13  24        4.21       40.66     33.54 o
   0  13  24        5.07       58.72     30.42 o
   1  13  24        4.17       22.60     68.57 o
   1   0  25       19.41       43.94     34.48 o
   2   0  25       34.79       57.00     32.92 o
   3   0  25        1.20        9.46     30.65 o
  -3   1  25        4.67      -21.03     36.67 o
  -2   1  25      103.71      132.08     28.31 o
  -1   1  25       13.33      108.76     31.51 o
   0   1  25      129.03      141.24     27.22 o
   1   1  25       13.27      -22.75     22.75 o
   2   1  25      103.64       75.62     27.21 o
   3   1  25        4.64      -17.12     25.02 o
  -3   2  25        6.50       54.89     24.47 o
  -2   2  25       44.69       66.70     24.24 o
  -1   2  25      470.72      476.02     37.87 o
   0   2  25      492.87      451.94     42.80 o
   1   2  25      470.61      491.98     40.92 o
   2   2  25       44.78       81.09     25.18 o
   3   2  25        6.53      -28.77     28.77 o
  -3   3  25        1.80       -7.82     24.24 o
  -2   3  25      124.94      119.57     28.78 o
  -1   3  25      161.16      143.28     28.78 o
   0   3  25       42.25       -9.46     23.54 o
   1   3  25      161.08      179.41     28.47 o
   2   3  25      125.18       77.58     29.09 o
   3   3  25        1.82       -3.13     28.07 o
  -3   4  25        9.62       41.36     27.37 o
  -2   4  25        8.84       37.53     24.32 o
  -1   4  25       49.37       14.08     28.93 o
   0   4  25        3.47       26.51     27.37 o
   1   4  25       49.49       83.12     24.48 o
   2   4  25        8.86       54.11     30.42 o
   3   4  25        9.62        8.60     31.35 o
  -3   5  25       57.73       88.28     25.73 o
  -2   5  25        0.03       53.25     22.83 o
  -1   5  25       38.99       39.96     25.10 o
   0   5  25      248.86      244.43     33.24 o
   1   5  25       38.93      -23.38     28.93 o
   2   5  25        0.04       22.60     29.01 o
   3   5  25       57.74       99.07     32.84 o
  -3   6  25       39.24      -21.03     25.65 o
  -2   6  25      140.98       90.95     28.23 o
  -1   6  25       85.88       93.60     28.15 o
   0   6  25       69.17       50.05     27.29 o
   1   6  25       85.95      111.75     28.39 o
   2   6  25      140.89      176.43     33.47 o
   3   6  25       39.36       82.10     45.12 o
  -3   7  25      133.50      145.30     37.77 o
  -2   7  25       99.74       68.97     27.37 o
  -1   7  25       40.80       62.63     28.31 o
   0   7  25       92.48       61.78     31.20 o
   1   7  25       41.00       40.66     26.74 o
   2   7  25       99.75      121.99     32.77 o
   3   7  25      133.60      132.71     36.76 o
  -3   8  25      113.37      138.57     38.16 o
  -2   8  25       24.19       27.37     26.59 o
  -1   8  25       13.03      108.76     39.10 o
   0   8  25       76.27       63.97     26.35 o
   1   8  25       13.07       25.88     29.01 o
   2   8  25       24.21       39.96     29.01 o
   3   8  25      113.31      105.34     34.41 o
  -2   9  25        6.32       11.65     31.12 o
  -1   9  25      296.21      371.31     38.80 o
   0   9  25       40.56       35.11     33.47 o
   1   9  25      296.08      350.11     40.83 o
   2   9  25        6.30        7.82     35.97 o
  -2  10  25       11.93       -8.60     31.35 o
  -1  10  25       59.25       50.83     32.69 o
   0  10  25       34.40       45.43     43.71 o
   1  10  25       59.19       50.05     35.19 o
   2  10  25       11.97      -31.28     39.72 o
  -2  11  25       28.71       66.70     32.84 o
  -1  11  25       82.57       66.70     36.99 o
   0  11  25       12.94       15.56     36.59 o
   1  11  25       82.71       83.59     32.77 o
   2  11  25       28.71       32.84     39.10 o
  -1  12  25       28.31        3.13     67.01 o
   0  12  25        0.70      152.78     66.38 o
   1  12  25       28.28       26.51     36.52 o
   0  13  25      114.87       80.55     29.64 o
   0   0  26       59.39       18.06     32.06 o
   1   0  26        3.37      -24.32     24.32 o
   2   0  26        9.33       27.37     28.07 o
   3   0  26        5.14       50.04     26.51 o
  -3   1  26        2.96       31.28     24.08 o
  -2   1  26        8.51      -20.25     28.93 o
  -1   1  26       20.32       31.90     22.75 o
   0   1  26       11.73       -1.56     25.96 o
   1   1  26       20.37       22.60     28.15 o
   2   1  26        8.57      -21.03     24.08 o
   3   1  26        2.94      121.35     66.54 o
  -3   2  26       29.10       59.97     27.29 o
  -2   2  26        1.06      -13.21     26.43 o
  -1   2  26       54.23       65.76     29.95 o
   0   2  26        8.08      -15.56     21.82 o
   1   2  26       54.24       76.63     24.48 o
   2   2  26        1.07       59.97     29.01 o
   3   2  26       29.18       54.11     32.06 o
  -3   3  26       27.59       60.83     41.44 o
  -2   3  26       39.99       42.07     25.02 o
  -1   3  26      309.84      312.42     35.59 o
   0   3  26       44.17       36.83     27.52 o
   1   3  26      309.91      338.70     41.15 o
   2   3  26       39.92       53.25     30.57 o
   3   3  26       27.61        4.61     41.99 o
  -3   4  26        4.56       49.26     28.23 o
  -2   4  26       30.32      -25.88     27.29 o
  -1   4  26       28.74       21.82     29.79 o
   0   4  26       56.90       94.70     28.31 o
   1   4  26       28.79       38.16     31.12 o
   2   4  26       30.29       28.23     34.48 o
   3   4  26        4.53       65.76     31.28 o
  -3   5  26        2.06       95.24     26.74 o
  -2   5  26        5.70       49.26     24.32 o
  -1   5  26      172.39      159.78     29.72 o
   0   5  26      262.62      244.43     31.44 o
   1   5  26      172.84      150.00     40.43 o
   2   5  26        5.74       21.03     28.23 o
   3   5  26        2.05       79.05     39.25 o
  -3   6  26      109.10      108.78     30.34 o
  -2   6  26       53.37      106.50     32.92 o
  -1   6  26       41.63       27.37     29.79 o
   0   6  26        2.70       50.04     39.96 o
   1   6  26       41.43       24.24     28.07 o
   2   6  26       53.39       75.15     38.32 o
   3   6  26      109.07      175.72     32.61 o
  -2   7  26       73.69       31.90     36.05 o
  -1   7  26        3.51       14.07     28.07 o
   0   7  26        4.47       -4.61     26.35 o
   1   7  26        3.56        2.35     40.11 o
   2   7  26       73.66       86.17     35.81 o
  -2   8  26       29.22       50.83     29.09 o
  -1   8  26       44.25       29.71     26.51 o
   0   8  26       28.83       11.65     34.33 o
   1   8  26       44.42      132.70     39.33 o
   2   8  26       29.14       80.54     27.60 o
  -2   9  26       54.88       90.94     31.98 o
  -1   9  26       14.61       21.03     32.84 o
   0   9  26        0.29      -13.21     47.54 o
   1   9  26       14.52       -8.60     36.75 o
   2   9  26       54.91       68.03     32.29 o
  -2  10  26       11.53       46.91     35.26 o
  -1  10  26      135.66      120.20     31.28 o
   0  10  26       23.20        2.35     29.87 o
   1  10  26      135.60      169.08     34.88 o
   2  10  26       11.57       35.11     43.79 o
  -1  11  26       17.14      115.88     44.57 o
   0  11  26        5.19       14.86     32.14 o
   1  11  26       17.10       67.09     39.88 o
   0  12  26        1.79       38.16     38.39 o
   1   0  27        2.83       18.06     36.83 o
   2   0  27       51.12       77.57     31.51 o
   3   0  27       82.99      114.09     31.04 o
  -3   1  27       44.78       98.53     30.50 o
  -2   1  27        4.11       16.42     30.65 o
  -1   1  27       22.96      -24.24     38.24 o
   0   1  27       12.43       29.71     41.44 o
   1   1  27       22.93        2.35     25.88 o
   2   1  27        4.09       11.65     29.56 o
   3   1  27       44.90      115.88     31.28 o
  -3   2  27        9.14       52.47     28.77 o
  -2   2  27        3.02       39.25     29.79 o
  -1   2  27        1.34       -3.91     26.66 o
   0   2  27       73.18      164.06     45.12 o
   1   2  27        1.30       42.07     36.67 o
   2   2  27        3.02        6.18     29.48 o
   3   2  27        9.17      -18.06     30.65 o
  -3   3  27       28.15       76.63     29.87 o
  -2   3  27       24.96       21.82     28.23 o
  -1   3  27       53.84       17.12     29.64 o
   0   3  27        8.65       50.82     26.74 o
   1   3  27       53.73       64.82     23.46 o
   2   3  27       24.96       28.23     29.09 o
   3   3  27       28.21       65.76     32.68 o
  -3   4  27       31.70       50.83     35.89 o
  -2   4  27       26.98       10.17     28.85 o
  -1   4  27       19.32       21.03     32.06 o
   0   4  27        2.95       55.36     29.56 o
   1   4  27       19.38       25.88     26.74 o
   2   4  27       26.83      261.24    102.12 o
   3   4  27       31.68      139.26     38.94 o
  -2   5  27       88.79       76.63     28.86 o
  -1   5  27       49.87       30.34     24.94 o
   0   5  27        1.05       -1.56     33.07 o
   1   5  27       49.76       92.51     30.65 o
   2   5  27       88.78      121.36     33.86 o
  -2   6  27       42.08       95.24     34.95 o
  -1   6  27      113.02      191.59     30.97 o
   0   6  27        1.24       27.37     28.07 o
   1   6  27      112.94      101.90     32.22 o
   2   6  27       42.11       60.84     32.69 o
  -2   7  27       43.06       62.63     35.81 o
  -1   7  27       55.05      177.90     34.33 o
   0   7  27        3.03        2.35     30.65 o
   1   7  27       55.07       57.00     31.28 o
   2   7  27       43.00       79.05     47.78 o
  -2   8  27       44.56       25.88     33.00 o
  -1   8  27       62.18       56.14     34.41 o
   0   8  27       11.73       51.61     43.01 o
   1   8  27       62.28      159.05     33.16 o
   2   8  27       44.70       39.25     38.55 o
  -1   9  27       24.12        8.60     33.62 o
   0   9  27        4.69       -4.61     34.95 o
   1   9  27       24.20       59.58     36.67 o
  -1  10  27       39.69       12.43     34.25 o
   0  10  27       28.82       -5.55     33.00 o
   1  10  27       39.88       53.25     48.56 o
   0  11  27      127.51      196.29     41.53 o
   0   0  28      116.03        4.61     36.52 o
   1   0  28        4.24       -7.04     29.71 o
   2   0  28       97.92      193.94     35.82 o
  -2   1  28       36.10       63.49     39.25 o
  -1   1  28       38.29        2.35     34.56 o
   0   1  28      219.85      207.42     37.85 o
   1   1  28       38.22       43.95     28.15 o
   2   1  28       36.22       47.70     29.71 o
  -2   2  28       45.75       83.59     38.86 o
  -1   2  28       56.22      131.45     46.14 o
   0   2  28       11.59      -26.51     27.37 o
   1   2  28       56.04       22.60     37.46 o
   2   2  28       45.83       68.97     30.65 o
  -2   3  28       23.43       59.97     32.92 o
  -1   3  28       47.81       48.48     31.90 o
   0   3  28       40.02       63.49     34.33 o
   1   3  28       47.93       46.92     32.92 o
   2   3  28       23.53       43.16     29.79 o
  -2   4  28        8.42       51.61     32.92 o
  -1   4  28        9.14       42.07     30.49 o
   0   4  28       73.34        3.91     39.33 o
   1   4  28        9.09        7.04     33.70 o
   2   4  28        8.45      119.55     34.25 o
  -2   5  28       16.01       14.86     30.42 o
  -1   5  28       43.10       39.96     33.55 o
   0   5  28        7.65       -5.55     29.01 o
   1   5  28       43.12        4.61     27.21 o
   2   5  28       16.05      -27.37     35.97 o
  -2   6  28       38.06      116.51     60.37 o
  -1   6  28       60.71       40.66     31.36 o
   0   6  28      141.08      131.46     35.27 o
   1   6  28       60.64       25.02     40.04 o
   2   6  28       38.03       63.96     38.94 o
  -2   7  28        6.23       42.07     34.48 o
  -1   7  28        9.18       45.43     35.03 o
   0   7  28       15.42       39.25     31.20 o
   1   7  28        9.17       56.14     30.57 o
   2   7  28        6.21      -11.65     39.72 o
  -1   8  28       38.00       27.37     30.42 o
   0   8  28       13.33       -9.46     45.59 o
   1   8  28       37.90       68.97     61.77 o
  -1   9  28       10.02        9.46     31.51 o
   0   9  28       28.71        9.46     38.55 o
   1   9  28       10.01      -30.34     30.34 o
   1   0  29       42.22       93.05     43.71 o
   2   0  29       54.66      132.07     34.72 o
  -2   1  29        6.02       -3.13     29.56 o
  -1   1  29       79.71      114.09     35.81 o
   0   1  29        2.62       93.05     34.56 o
   1   1  29       80.01      120.19     38.00 o
   2   1  29        6.06      -30.34     35.11 o
  -2   2  29       27.00       13.21     36.59 o
  -1   2  29       18.42       97.97     45.98 o
   0   2  29       35.69       48.48     30.34 o
   1   2  29       18.44       87.73     31.98 o
   2   2  29       27.03       23.38     38.16 o
  -2   3  29       50.99      156.94     56.77 o
  -1   3  29       20.72        3.91     26.66 o
   0   3  29        8.33        0.78     27.68 o
   1   3  29       20.58       18.77     31.28 o
   2   3  29       50.95       21.82     35.03 o
  -2   4  29       80.25       57.01     35.03 o
  -1   4  29       54.92       97.98     30.42 o
   0   4  29       48.06       60.84     28.78 o
   1   4  29       54.93       34.48     30.57 o
   2   4  29       80.27       63.50     39.26 o
  -2   5  29       72.26      139.89     37.07 o
  -1   5  29        3.33        4.61     28.77 o
   0   5  29        3.41       63.96     33.54 o
   1   5  29        3.31       47.70     37.45 o
   2   5  29       72.37      161.87     41.99 o
  -1   6  29       12.37        7.82     37.53 o
   0   6  29       94.82       75.62     38.94 o
   1   6  29       12.35        3.13     35.11 o
  -1   7  29       12.43       74.20     49.10 o
   0   7  29       14.25       51.61     46.99 o
   1   7  29       12.34       14.86     37.53 o
   0   8  29       20.24        3.91     36.05 o
   0   0  30      101.55       93.06     47.47 o
   1   0  30       36.92        7.04     31.36 o
   2   0  30       56.20       25.88     43.87 o
  -2   1  30       56.79       50.83     37.46 o
  -1   1  30        7.20       17.12     30.34 o
   0   1  30       19.48        6.18     32.68 o
   1   1  30        7.23       13.21     39.02 o
   2   1  30       56.95       60.84     32.69 o
  -1   2  30       46.83      111.74     34.25 o
   0   2  30       22.46       66.70     39.72 o
   1   2  30       46.81       52.47     42.93 o
  -1   3  30       27.33       -0.78     41.91 o
   0   3  30        1.81       19.55     28.93 o
   1   3  30       27.26       43.94     41.52 o
  -1   4  30       23.79       57.00     31.28 o
   0   4  30       16.74       42.07     42.85 o
   1   4  30       23.90       -3.91     37.61 o
  -1   5  30       20.10       84.60     36.05 o
   0   5  30        0.79        3.13     28.85 o
   1   5  30       20.12       12.43     39.80 o
   0   6  30       19.72       30.34     42.22 o
   1   0  31       13.12       39.96     35.34 o
  -1   1  31       18.05       75.61     35.03 o
   0   1  31        1.80       24.24     35.26 o
   1   1  31       18.04       20.25     33.47 o
  -1   2  31        1.01      -29.79     29.79 o
   0   2  31       10.04       38.16     32.84 o
   1   2  31        1.02       33.47     37.53 o
   0   3  31        0.81       49.26     40.03 o
   0   4  31      100.91      180.95     37.61 o
 
